# Supplementary material for: Dimensional evolution of charge mobility and porosity in covalent organic frameworks
Source: Nat Commun. 2025 Mar 5;16:2219. doi: 10.1038/s41467-025-57436-y (PMC11882946; doi:10.1038/s41467-025-57436-y)
Supplement: Supplementary file 3 — Source Data [file 41467_2025_57436_MOESM3_ESM.xlsx]

## Sheet: Fig.1b
3	1.05383	3	1.00632	3	0.885725	1	0.445	1	0.02
3.01	1.05377	3.01	1.00604	3.01	0.885856	1.05	0.445	1.05	0.02
3.02	1.05305	3.02	1.00575	3.02	0.885518	1.1	0.445	1.1	0.02
3.03	1.0518	3.03	1.00546	3.03	0.88481	1.15	0.445	1.15	0.02
3.04	1.05231	3.04	1.00516	3.04	0.885355	1.2	0.445	1.2	0.02
3.05	1.05201	3.05	1.00485	3.05	0.885327	1.25	0.445	1.25	0.02
3.06	1.05245	3.06	1.00453	3.06	0.885827	1.3	0.445	1.3	0.02
3.07	1.05185	3.07	1.00421	3.07	0.885601	1.35	0.445	1.35	0.02
3.08	1.05129	3.08	1.00387	3.08	0.885413	1.4	0.445	1.4	0.02
3.09	1.05102	3.09	1.00351	3.09	0.885438	1.45	0.445	1.45	0.02
3.1	1.0502	3.1	1.00314	3.1	0.885072	1.5	0.445	1.5	0.02
3.11	1.0495	3.11	1.00276	3.11	0.884813	1.55	0.445	1.55	0.02
3.12	1.05005	3.12	1.00236	3.12	0.885445	1.6	0.445	1.6	0.02
3.13	1.05031	3.13	1.00195	3.13	0.885872	1.65	0.445	1.65	0.02
3.14	1.05016	3.14	1.00152	3.14	0.886028	1.7	0.445	1.7	0.02
3.15	1.04967	3.15	1.00108	3.15	0.885945	1.75	0.445	1.75	0.02
3.16	1.04995	3.16	1.00063	3.16	0.886424	1.8	0.445	1.8	0.02
3.17	1.04981	3.17	1.00017	3.17	0.886606	1.85	0.445004	1.85	0.0200072
3.18	1.05026	3.18	0.999693	3.18	0.88721	1.9	0.445006	1.9	0.0200072
3.19	1.05	3.19	0.999213	3.19	0.887314	1.95	0.445008	1.95	0.0200144
3.2	1.05036	3.2	0.998729	3.2	0.887866	2	0.445012	2	0.0200216
3.21	1.05029	3.21	0.998245	3.21	0.888109	2.05	0.445018	2.05	0.0200288
3.22	1.05052	3.22	0.997763	3.22	0.888564	2.1	0.445032	2.1	0.0200505
3.23	1.04968	3.23	0.997288	3.23	0.888255	2.15	0.445072	2.15	0.0201153
3.24	1.04998	3.24	0.996826	3.24	0.888746	2.2	0.44539	2.2	0.0206342
3.25	1.05052	3.25	0.996382	3.25	0.889401	2.25	0.448344	2.25	0.0254631
3.26	1.05076	3.26	0.995961	3.26	0.889827	2.3	0.445239	2.3	0.0203892
3.27	1.05127	3.27	0.995571	3.27	0.890423	2.35	0.445061	2.35	0.0201009
3.28	1.05123	3.28	0.995218	3.28	0.890612	2.4	0.445029	2.4	0.0200505
3.29	1.05167	3.29	0.994911	3.29	0.891111	2.45	0.445016	2.45	0.0200288
3.3	1.05279	3.3	0.99466	3.3	0.89206	2.5	0.445011	2.5	0.0200144
3.31	1.05232	3.31	0.994471	3.31	0.891837	2.55	0.445007	2.55	0.0200144
3.32	1.0533	3.32	0.994358	3.32	0.892605	2.6	0.445006	2.6	0.0200072
3.33	1.05418	3.33	0.994329	3.33	0.893248	2.65	0.445004	2.65	0.0200072
3.34	1.05487	3.34	0.994397	3.34	0.893693	2.7	0.445	2.7	0.02
3.35	1.05595	3.35	0.994574	3.35	0.894351	2.75	0.445	2.75	0.02
3.36	1.05674	3.36	0.994873	3.36	0.894735	2.8	0.445	2.8	0.02
3.37	1.05693	3.37	0.995307	3.37	0.894605	2.85	0.445	2.85	0.02
3.38	1.05845	3.38	0.995891	3.38	0.895329	2.9	0.445	2.9	0.02
3.39	1.05923	3.39	0.99664	3.39	0.895434	2.95	0.445	2.95	0.02
3.4	1.05953	3.4	0.997569	3.4	0.895085	3	0.445	3	0.02
3.41	1.06144	3.41	0.998694	3.41	0.895758	3.05	0.445	3.05	0.02
3.42	1.06271	3.42	1.00003	3.42	0.895847	3.1	0.445	3.1	0.02
3.43	1.06419	3.43	1.0016	3.43	0.895948	3.15	0.445	3.15	0.0200072
3.44	1.06564	3.44	1.00341	3.44	0.895882	3.2	0.445	3.2	0.02
3.45	1.0679	3.45	1.00549	3.45	0.896232	3.25	0.445	3.25	0.02
3.46	1.06972	3.46	1.00784	3.46	0.896095	3.3	0.445	3.3	0.02
3.47	1.07167	3.47	1.0105	3.47	0.895875	3.35	0.445	3.35	0.02
3.48	1.07366	3.48	1.01346	3.48	0.895488	3.4	0.445	3.4	0.02
3.49	1.07582	3.49	1.01676	3.49	0.895021	3.45	0.445049	3.45	0.02
3.5	1.07733	3.5	1.0204	3.5	0.893886	3.5	0.445624	3.5	0.02
3.51	1.08097	3.51	1.02441	3.51	0.894046	3.55	0.445822	3.55	0.02
3.52	1.08321	3.52	1.02879	3.52	0.892986	3.6	0.446131	3.6	0.0200072
3.53	1.0875	3.53	1.03355	3.53	0.893148	3.65	0.446653	3.65	0.0200072
3.54	1.09024	3.54	1.03872	3.54	0.891959	3.7	0.447638	3.7	0.0200072
3.55	1.09417	3.55	1.0443	3.55	0.891367	3.75	0.449849	3.75	0.0200144
3.56	1.09678	3.56	1.0503	3.56	0.889588	3.8	0.456572	3.8	0.0200432
3.57	1.09944	3.57	1.05673	3.57	0.887585	3.85	0.536224	3.85	0.0203171
3.58	1.10407	3.58	1.06359	3.58	0.886715	3.9	0.813421	3.9	0.0213045
3.59	1.10931	3.59	1.07088	3.59	0.886023	3.95	0.468485	3.95	0.0200865
3.6	1.11377	3.6	1.07861	3.6	0.884505	4	0.452225	4	0.0200288
3.61	1.11873	3.61	1.08677	3.61	0.883078	4.05	0.448524	4.05	0.0200288
3.62	1.1248	3.62	1.09536	3.62	0.882187	4.1	0.447245	4.1	0.0205405
3.63	1.12972	3.63	1.10437	3.63	0.880221	4.15	0.446589	4.15	0.0207063
3.64	1.13734	3.64	1.11379	3.64	0.87993	4.2	0.446275	4.2	0.0209586
3.65	1.14337	3.65	1.12361	3.65	0.87826	4.25	0.446171	4.25	0.021391
3.66	1.15075	3.66	1.13379	3.66	0.877329	4.3	0.446175	4.3	0.0222054
3.67	1.15769	3.67	1.14433	3.67	0.875873	4.35	0.446305	4.35	0.0239856
3.68	1.16589	3.68	1.1552	3.68	0.875119	4.4	0.44802	4.4	0.029218
3.69	1.17505	3.69	1.16636	3.69	0.874866	4.45	0.464706	4.45	0.0801586
3.7	1.18292	3.7	1.17777	3.7	0.873539	4.5	0.563047	4.5	0.38036
3.71	1.1916	3.71	1.18939	3.71	0.87266	4.55	0.453177	4.55	0.0449658
3.72	1.20228	3.72	1.20118	3.72	0.8731	4.6	0.447236	4.6	0.0268252
3.73	1.21326	3.73	1.21308	3.73	0.873696	4.65	0.446063	4.65	0.0232432
3.74	1.22716	3.74	1.22503	3.74	0.876327	4.7	0.445617	4.7	0.0218883
3.75	1.23597	3.75	1.23696	3.75	0.875358	4.75	0.445402	4.75	0.0212252
3.76	1.24719	3.76	1.2488	3.76	0.87615	4.8	0.445283	4.8	0.0208649
3.77	1.26061	3.77	1.26046	3.77	0.878614	4.85	0.445209	4.85	0.0206414
3.78	1.26976	3.78	1.27187	3.78	0.878205	4.9	0.445146	4.9	0.0204468
3.79	1.28062	3.79	1.28293	3.79	0.879222	4.95	0.445	4.95	0.02
3.8	1.29344	3.8	1.29353	3.8	0.881902	5	0.445	5	0.02
3.81	1.30828	3.81	1.30358	3.81	0.886354	5.05	0.445	5.05	0.02
3.82	1.31902	3.82	1.31297	3.82	0.88829	5.1	0.445004	5.1	0.02
3.83	1.32762	3.83	1.32161	3.83	0.889169	5.15	0.445006	5.15	0.02
3.84	1.34103	3.84	1.32938	3.84	0.89399	5.2	0.445008	5.2	0.02
3.85	1.35069	3.85	1.33619	3.85	0.896728	5.25	0.445012	5.25	0.02
3.86	1.35783	3.86	1.34194	3.86	0.898311	5.3	0.445018	5.3	0.02
3.87	1.36537	3.87	1.34656	3.87	0.900874	5.35	0.445032	5.35	0.0200072
3.88	1.37243	3.88	1.34997	3.88	0.90382	5.4	0.445071	5.4	0.0200072
3.89	1.37682	3.89	1.35213	3.89	0.905629	5.45	0.445328	5.45	0.0200432
3.9	1.37754	3.9	1.353	3.9	0.905612	5.5	0.448503	5.5	0.0204829
3.91	1.38174	3.91	1.35256	3.91	0.908861	5.55	0.44537	5.55	0.0200505
3.92	1.383	3.92	1.35082	3.92	0.910812	5.6	0.445073	5.6	0.0200072
3.93	1.38008	3.93	1.3478	3.93	0.910565	5.65	0.445033	5.65	0.0200072
3.94	1.37987	3.94	1.34355	3.94	0.913	5.7	0.445018	5.7	0.02
3.95	1.37381	3.95	1.33812	3.95	0.911986	5.75	0.445012	5.75	0.02
3.96	1.36545	3.96	1.33158	3.96	0.910006	5.8	0.445008	5.8	0.02
3.97	1.3579	3.97	1.32404	3.97	0.909209	5.85	0.445006	5.85	0.02
3.98	1.34945	3.98	1.31557	3.98	0.90834	5.9	0.445004	5.9	0.02
3.99	1.33986	3.99	1.3063	3.99	0.907148	5.95	0.445	5.95	0.02
4	1.32853	4	1.29631	4	0.905149	6	0.445	6	0.02
4.01	1.31628	4.01	1.28573	4.01	0.902858	6.05	0.445	6.05	0.02
4.02	1.30433	4.02	1.27465	4.02	0.901082	6.1	0.445	6.1	0.02
4.03	1.29002	4.03	1.26319	4.03	0.897862	6.15	0.445	6.15	0.02
4.04	1.27865	4.04	1.25144	4.04	0.896898	6.2	0.445	6.2	0.02
4.05	1.26464	4.05	1.23951	4.05	0.894181	6.25	0.445001	6.25	0.02
4.06	1.25073	4.06	1.22746	4.06	0.891599	6.3	0.445002	6.3	0.02
4.07	1.23864	4.07	1.2154	4.07	0.890322	6.35	0.445019	6.35	0.02
4.08	1.22614	4.08	1.20339	4.08	0.888719	6.4	0.445003	6.4	0.02
4.09	1.21197	4.09	1.1915	4.09	0.885852	6.45	0.445002	6.45	0.02
4.1	1.20005	4.1	1.1798	4.1	0.884479	6.5	0.445003	6.5	0.0200072
4.11	1.18967	4.11	1.16833	4.11	0.884053	6.55	0.445004	6.55	0.0200072
4.12	1.17836	4.12	1.15715	4.12	0.882795	6.6	0.445008	6.6	0.0200144
4.13	1.16773	4.13	1.14629	4.13	0.881818	6.65	0.445019	6.65	0.020036
4.14	1.15966	4.14	1.13581	4.14	0.88244	6.7	0.445146	6.7	0.0202523
4.15	1.1509	4.15	1.12572	4.15	0.882331	6.75	0.445662	6.75	0.0211315
4.16	1.1425	4.16	1.11606	4.16	0.882219	6.8	0.445049	6.8	0.0200865
4.17	1.13436	4.17	1.10684	4.17	0.882024	6.85	0.445013	6.85	0.0200216
4.18	1.12852	4.18	1.09808	4.18	0.883179	6.9	0.445007	6.9	0.0200144
4.19	1.12108	4.19	1.08981	4.19	0.882913	6.95	0.445004	6.95	0.0200072
4.2	1.11507	4.2	1.08202	4.2	0.883366	7	0.445002	7	0.0200072
4.21	1.11063	4.21	1.07472	4.21	0.884628	7.05	0.445032	7.05	0.02
4.22	1.10649	4.22	1.06792	4.22	0.88581	7.1	0.445044	7.1	0.02
4.23	1.10181	4.23	1.06161	4.23	0.886311	7.15	0.445059	7.15	0.02
4.24	1.09713	4.24	1.05579	4.24	0.88651	7.2	0.445083	7.2	0.02
4.25	1.09455	4.25	1.05045	4.25	0.88791	7.25	0.44513	7.25	0.02
4.26	1.09088	4.26	1.04559	4.26	0.888249	7.3	0.445228	7.3	0.02
4.27	1.08757	4.27	1.04119	4.27	0.888565	7.35	0.445502	7.35	0.0200072
4.28	1.0849	4.28	1.03724	4.28	0.889062	7.4	0.447382	7.4	0.020036
4.29	1.08314	4.29	1.03372	4.29	0.889944	7.45	0.468743	7.45	0.020245
4.3	1.07993	4.3	1.03062	4.3	0.88955	7.5	0.448024	7.5	0.0200577
4.31	1.07833	4.31	1.02791	4.31	0.890055	7.55	0.445543	7.55	0.0200432
4.32	1.07548	4.32	1.02557	4.32	0.889446	7.6	0.445253	7.6	0.0200721
4.33	1.07411	4.33	1.02358	4.33	0.889675	7.65	0.445162	7.65	0.0201297
4.34	1.07212	4.34	1.02192	4.34	0.889265	7.7	0.445158	7.7	0.0203315
4.35	1.07048	4.35	1.02057	4.35	0.888918	7.75	0.445901	7.75	0.0238631
4.36	1.07093	4.36	1.0195	4.36	0.889892	7.8	0.446399	7.8	0.026364
4.37	1.06939	4.37	1.01868	4.37	0.889297	7.85	0.44513	7.85	0.0204613
4.38	1.06851	4.38	1.01808	4.38	0.889029	7.9	0.445034	7.9	0.0201514
4.39	1.06721	4.39	1.0177	4.39	0.888336	7.95	0.445016	7.95	0.0200793
4.4	1.0667	4.4	1.01749	4.4	0.888109	8	0.44501	8	0.0200432
4.41	1.06653	4.41	1.01743	4.41	0.888022	8.05	0.445007	8.05	0.0200288
4.42	1.06689	4.42	1.0175	4.42	0.888233	8.1	0.445004	8.1	0.0200216
4.43	1.06555	4.43	1.01768	4.43	0.887173	8.15	0.445004	8.15	0.0200144
4.44	1.06587	4.44	1.01793	4.44	0.887244	8.2	0.445001	8.2	0.0200072
4.45	1.0649	4.45	1.01825	4.45	0.88636	8.25	0.445	8.25	0.02
4.46	1.065	4.46	1.01861	4.46	0.886215	8.3	0.445	8.3	0.02
4.47	1.06533	4.47	1.01899	4.47	0.88622	8.35	0.445	8.35	0.02
4.48	1.06593	4.48	1.01937	4.48	0.886418	8.4	0.445	8.4	0.02
4.49	1.06679	4.49	1.01974	4.49	0.8868	8.45	0.445	8.45	0.02
4.5	1.06604	4.5	1.02008	4.5	0.886061	8.5	0.445	8.5	0.02
4.51	1.06763	4.51	1.02038	4.51	0.887008	8.55	0.445	8.55	0.02
4.52	1.06666	4.52	1.02063	4.52	0.886171	8.6	0.445	8.6	0.02
4.53	1.06803	4.53	1.02081	4.53	0.887036	8.65	0.445	8.65	0.02
4.54	1.06781	4.54	1.02093	4.54	0.886805	8.7	0.445	8.7	0.02
4.55	1.06858	4.55	1.02097	4.55	0.88733	8.75	0.445001	8.75	0.02
4.56	1.06995	4.56	1.02093	4.56	0.88833	8.8	0.445001	8.8	0.02
4.57	1.06873	4.57	1.0208	4.57	0.887536	8.85	0.445002	8.85	0.0200072
4.58	1.06929	4.58	1.02059	4.58	0.888063	8.9	0.445004	8.9	0.0200144
4.59	1.0709	4.59	1.02029	4.59	0.889386	8.95	0.445025	8.95	0.0200721
4.6	1.06994	4.6	1.01991	4.6	0.888938	9	0.445099	9	0.0202955
4.61	1.071	4.61	1.01944	4.61	0.889982	9.05	0.445013	9.05	0.020036
4.62	1.06985	4.62	1.01888	4.62	0.8895	9.1	0.44501	9.1	0.0200144
4.63	1.06958	4.63	1.01825	4.63	0.889687	9.15	0.445017	9.15	0.0200216
4.64	1.07088	4.64	1.01754	4.64	0.891041	9.2	0.445051	9.2	0.0200721
4.65	1.07062	4.65	1.01676	4.65	0.891328	9.25	0.445698	9.25	0.021045
4.66	1.06975	4.66	1.01591	4.66	0.891229	9.3	0.44527	9.3	0.0204036
4.67	1.06987	4.67	1.015	4.67	0.891864	9.35	0.445033	9.35	0.0200432
4.68	1.06975	4.68	1.01403	4.68	0.892363	9.4	0.445024	9.4	0.0200216
4.69	1.06862	4.69	1.01301	4.69	0.892177	9.45	0.445038	9.45	0.0200144
4.7	1.06882	4.7	1.01195	4.7	0.892963	9.5	0.445304	9.5	0.0200649
4.71	1.0673	4.71	1.01084	4.71	0.892555	9.55	0.445839	9.55	0.0201802
4.72	1.06601	4.72	1.0097	4.72	0.892334	9.6	0.445072	9.6	0.0200144
4.73	1.06605	4.73	1.00853	4.73	0.893076	9.65	0.445021	9.65	0.0200072
4.74	1.06435	4.74	1.00733	4.74	0.892596	9.7	0.445011	9.7	0.02
4.75	1.06371	4.75	1.00611	4.75	0.892878	9.75	0.445017	9.75	0.0200072
4.76	1.06276	4.76	1.00487	4.76	0.892956	9.8	0.445049	9.8	0.0200144
4.77	1.06146	4.77	1.00362	4.77	0.892785	9.85	0.445007	9.85	0.02
4.78	1.06039	4.78	1.00236	4.78	0.892787	9.9	0.445003	9.9	0.02
4.79	1.05903	4.79	1.0011	4.79	0.892588	9.95	0.445001	9.95	0.02
4.8	1.05717	4.8	0.999836	4.8	0.892034	10	0.445	10	0.02
4.81	1.05528	4.81	0.998575	4.81	0.891454	10.05	0.445	10.05	0.02
4.82	1.05475	4.82	0.99732	4.82	0.89184	10.1	0.445	10.1	0.02
4.83	1.05299	4.83	0.996073	4.83	0.891339	10.15	0.445	10.15	0.02
4.84	1.05157	4.84	0.994838	4.84	0.891082	10.2	0.445	10.2	0.02
4.85	1.04993	4.85	0.993616	4.85	0.890655	10.25	0.445	10.25	0.02
4.86	1.04971	4.86	0.99241	4.86	0.891234	10.3	0.445	10.3	0.02
4.87	1.0478	4.87	0.991222	4.87	0.890597	10.35	0.445	10.35	0.02
4.88	1.04691	4.88	0.990053	4.88	0.89067	10.4	0.445	10.4	0.02
4.89	1.04537	4.89	0.988907	4.89	0.890275	10.45	0.445	10.45	0.02
4.9	1.04403	4.9	0.987782	4.9	0.890004	10.5	0.445001	10.5	0.02
4.91	1.04279	4.91	0.986682	4.91	0.889785	10.55	0.445004	10.55	0.02
4.92	1.04099	4.92	0.985607	4.92	0.889156	10.6	0.445034	10.6	0.0201658
4.93	1.04107	4.93	0.984558	4.93	0.889855	10.65	0.445056	10.65	0.0202811
4.94	1.03995	4.94	0.983535	4.94	0.889679	10.7	0.445075	10.7	0.0203748
4.95	1.03842	4.95	0.98254	4.95	0.889194	10.75	0.445107	10.75	0.0205261
4.96	1.0378	4.96	0.981573	4.96	0.889338	10.8	0.445162	10.8	0.0208
4.97	1.03701	4.97	0.980635	4.97	0.889344	10.85	0.445276	10.85	0.0213622
4.98	1.03646	4.98	0.979725	4.98	0.889503	10.9	0.445567	10.9	0.0228036
4.99	1.03505	4.99	0.978844	4.99	0.889039	10.95	0.446951	10.95	0.0296144
5	1.034	5	0.977991	5	0.888807	11	0.471837	11	0.152681
5.01	1.03323	5.01	0.977168	5.01	0.888757	11.05	0.455851	11.05	0.0743351
5.02	1.03286	5.02	0.976373	5.02	0.888981	11.1	0.446032	11.1	0.0251459
5.03	1.03183	5.03	0.975606	5.03	0.888713	11.15	0.445407	11.15	0.0220252
5.04	1.03198	5.04	0.974867	5.04	0.88927	11.2	0.445225	11.2	0.0210955
5.05	1.0312	5.05	0.974155	5.05	0.889143	11.25	0.445181	11.25	0.0207712
5.06	1.03114	5.06	0.973471	5.06	0.889514	11.3	0.445127	11.3	0.0204685
5.07	1.02956	5.07	0.972813	5.07	0.888793	11.35	0.445108	11.35	0.0203315
5.08	1.03017	5.08	0.972181	5.08	0.88961	11.4	0.445107	11.4	0.0202523
5.09	1.0288	5.09	0.971574	5.09	0.889006	11.45	0.445094	11.45	0.0200577
5.1	1.0287	5.1	0.970991	5.1	0.889289	11.5	0.445132	11.5	0.02
5.11	1.02798	5.11	0.970432	5.11	0.889114	11.55	0.445245	11.55	0.0200072
5.12	1.02757	5.12	0.969896	5.12	0.889149	11.6	0.445604	11.6	0.0200072
5.13	1.02681	5.13	0.969382	5.13	0.888916	11.65	0.451039	11.65	0.0200865
5.14	1.02684	5.14	0.968889	5.14	0.88924	11.7	0.459773	11.7	0.020209
5.15	1.02686	5.15	0.968416	5.15	0.889541	11.75	0.446548	11.75	0.0200216
5.16	1.02757	5.16	0.967962	5.16	0.890322	11.8	0.445368	11.8	0.0200072
5.17	1.02701	5.17	0.967527	5.17	0.890182	11.85	0.445176	11.85	0.02
5.18	1.02707	5.18	0.967109	5.18	0.890481	11.9	0.445102	11.9	0.0200072
5.19	1.02678	5.19	0.966708	5.19	0.89052	11.95	0.445068	11.95	0.0200072
5.2	1.02617	5.2	0.966322	5.2	0.89032	12	0.445048	12	0.0200144
5.21	1.02545	5.21	0.96595	5.21	0.890029	12.05	0.445036	12.05	0.0200144
5.22	1.0259	5.22	0.965593	5.22	0.890566	12.1	0.445021	12.1	0.0200432
5.23	1.02514	5.23	0.965248	5.23	0.890239	12.15	0.445001	12.15	0.0200721
5.24	1.02604	5.24	0.964915	5.24	0.891076	12.2	0.445002	12.2	0.0201369
5.25	1.02484	5.25	0.964593	5.25	0.890423	12.25	0.445004	12.25	0.0205117
5.26	1.02461	5.26	0.964281	5.26	0.890449	12.3	0.445009	12.3	0.0237261
5.27	1.02382	5.27	0.963979	5.27	0.890067	12.35	0.445099	12.35	0.0210378
5.28	1.02307	5.28	0.963685	5.28	0.88971	12.4	0.445153	12.4	0.0204973
5.29	1.02278	5.29	0.963398	5.29	0.889681	12.45	0.445018	12.45	0.0216793
5.3	1.02193	5.3	0.963119	5.3	0.889245	12.5	0.445013	12.5	0.0374054
5.31	1.02139	5.31	0.962846	5.31	0.889028	12.55	0.445095	12.55	0.0256793
5.32	1.02171	5.32	0.962578	5.32	0.889418	12.6	0.445186	12.6	0.0210523
5.33	1.02047	5.33	0.962315	5.33	0.888696	12.65	0.445034	12.65	0.0211892
5.34	1.02026	5.34	0.962056	5.34	0.888707	12.7	0.445035	12.7	0.0253694
5.35	1.0196	5.35	0.961801	5.35	0.888387	12.75	0.445164	12.75	0.0230198
5.36	1.0192	5.36	0.961549	5.36	0.888256	12.8	0.445299	12.8	0.0233514
5.37	1.01927	5.37	0.9613	5.37	0.88846	12.85	0.445088	12.85	0.0339243
5.38	1.01835	5.38	0.961053	5.38	0.887956	12.9	0.445181	12.9	0.158414
5.39	1.0183	5.39	0.960807	5.39	0.888069	12.95	0.446718	12.95	0.0628829
5.4	1.01791	5.4	0.960563	5.4	0.887937	13	0.447605	13	0.0245766
5.41	1.01758	5.41	0.960319	5.41	0.887849	13.05	0.44529	13.05	0.0221838
5.42	1.01746	5.42	0.960077	5.42	0.887915	13.1	0.445273	13.1	0.0234955
5.43	1.01779	5.43	0.959834	5.43	0.888293	13.15	0.445358	13.15	0.0214198
5.44	1.01702	5.44	0.959592	5.44	0.887892	13.2	0.445287	13.2	0.0207207
5.45	1.01623	5.45	0.959349	5.45	0.887485	13.25	0.445066	13.25	0.0206559
5.46	1.01685	5.46	0.959106	5.46	0.888069	13.3	0.445059	13.3	0.0207568
5.47	1.01612	5.47	0.958863	5.47	0.887698	13.35	0.445081	13.35	0.0209874
5.48	1.01615	5.48	0.958619	5.48	0.88787	13.4	0.445151	13.4	0.0222919
5.49	1.01584	5.49	0.958374	5.49	0.887798	13.45	0.44566	13.45	0.042991
5.5	1.01558	5.5	0.958128	5.5	0.887763	13.5	0.449708	13.5	0.0749045
5.51	1.01563	5.51	0.957882	5.51	0.887944	13.55	0.449262	13.55	0.0288144
5.52	1.01587	5.52	0.957635	5.52	0.888264	13.6	0.446121	13.6	0.0215784
5.53	1.01516	5.53	0.957387	5.53	0.887907	13.65	0.44516	13.65	0.0207495
5.54	1.01497	5.54	0.957138	5.54	0.88793	13.7	0.445074	13.7	0.0204613
5.55	1.01453	5.55	0.956889	5.55	0.887763	13.75	0.445043	13.75	0.0203676
5.56	1.01473	5.56	0.956639	5.56	0.888056	13.8	0.44503	13.8	0.020627
5.57	1.01421	5.57	0.956389	5.57	0.887842	13.85	0.445029	13.85	0.0238054
5.58	1.01468	5.58	0.956139	5.58	0.888324	13.9	0.445054	13.9	0.0212901
5.59	1.01425	5.59	0.955888	5.59	0.888174	13.95	0.445041	13.95	0.0202811
5.6	1.01475	5.6	0.955637	5.6	0.888678	14	0.44501	14	0.0214414
5.61	1.01426	5.61	0.955387	5.61	0.888486	14.05	0.445028	14.05	0.0237333
5.62	1.01429	5.62	0.955137	5.62	0.888653	14.1	0.445243	14.1	0.0207135
5.63	1.0143	5.63	0.954888	5.63	0.888812	14.15	0.445089	14.15	0.0202595
5.64	1.0141	5.64	0.95464	5.64	0.888822	14.2	0.445015	14.2	0.0202811
5.65	1.01343	5.65	0.954393	5.65	0.888496	14.25	0.445013	14.25	0.0204252
5.66	1.01337	5.66	0.954147	5.66	0.8886	14.3	0.445018	14.3	0.0209081
5.67	1.01367	5.67	0.953903	5.67	0.888963	14.35	0.445046	14.35	0.0258811
5.68	1.01343	5.68	0.953661	5.68	0.888941	14.4	0.445165	14.4	0.0486054
5.69	1.0133	5.69	0.953422	5.69	0.888991	14.45	0.446298	14.45	0.0269766
5.7	1.01265	5.7	0.953185	5.7	0.888675	14.5	0.445701	14.5	0.0210595
5.71	1.01289	5.71	0.952951	5.71	0.888983	14.55	0.445131	14.55	0.0227099
5.72	1.01268	5.72	0.95272	5.72	0.88898	14.6	0.445355	14.6	0.0220613
5.73	1.01246	5.73	0.952493	5.73	0.88896	14.65	0.445735	14.65	0.0203748
5.74	1.0127	5.74	0.952269	5.74	0.889267	14.7	0.445766	14.7	0.0203099
5.75	1.0127	5.75	0.95205	5.75	0.889395	14.75	0.451391	14.75	0.0211027
5.76	1.01231	5.76	0.951835	5.76	0.889251	14.8	0.447528	14.8	0.0206414
5.77	1.01233	5.77	0.951626	5.77	0.88939	14.85	0.445363	14.85	0.0206342
5.78	1.01235	5.78	0.951421	5.78	0.889531	14.9	0.44653	14.9	0.0269117
5.79	1.01192	5.79	0.951222	5.79	0.889341	14.95	0.44723	14.95	0.0305658
5.8	1.01238	5.8	0.95103	5.8	0.889785	15	0.445338	15	0.0214991
5.81	1.01184	5.81	0.950843	5.81	0.88952	15.05	0.445091	15.05	0.0203315
5.82	1.01246	5.82	0.950663	5.82	0.890069	15.1	0.445055	15.1	0.020173
5.83	1.01168	5.83	0.95049	5.83	0.889617	15.15	0.445042	15.15	0.0201297
5.84	1.01165	5.84	0.950324	5.84	0.8897	15.2	0.445032	15.2	0.0201802
5.85	1.01209	5.85	0.950166	5.85	0.890109	15.25	0.445039	15.25	0.0208144
5.86	1.01157	5.86	0.950016	5.86	0.889824	15.3	0.445166	15.3	0.0204396
5.87	1.01134	5.87	0.949874	5.87	0.889753	15.35	0.445161	15.35	0.0203892
5.88	1.01151	5.88	0.949741	5.88	0.889954	15.4	0.445175	15.4	0.0243459
5.89	1.01135	5.89	0.949616	5.89	0.88991	15.45	0.446904	15.45	0.0234162
5.9	1.01107	5.9	0.949501	5.9	0.889786	15.5	0.448023	15.5	0.0206198
5.91	1.01144	5.91	0.949395	5.91	0.890107	15.55	0.445519	15.55	0.0229189
5.92	1.01163	5.92	0.949299	5.92	0.890301	15.6	0.445259	15.6	0.0260973
5.93	1.01141	5.93	0.949213	5.93	0.890197	15.65	0.445569	15.65	0.0212685
5.94	1.01095	5.94	0.949136	5.94	0.889918	15.7	0.445186	15.7	0.0204613
5.95	1.01076	5.95	0.94907	5.95	0.889827	15.75	0.445079	15.75	0.0211171
5.96	1.01101	5.96	0.949015	5.96	0.890039	15.8	0.445136	15.8	0.0203604
5.97	1.01034	5.97	0.94897	5.97	0.889584	15.85	0.445055	15.85	0.0200721
5.98	1.01114	5.98	0.948936	5.98	0.890177	15.9	0.445014	15.9	0.0200432
5.99	1.01074	5.99	0.948912	5.99	0.889903	15.95	0.445007	15.95	0.0200288
6	1.011	6	0.9489	6	0.890101	16	0.445006	16	0.0200216
6.01	1.01045	6.01	0.948898	6.01	0.889708	16.05	0.445035	16.05	0.0200505
6.02	1.01084	6.02	0.948907	6.02	0.889983	16.1	0.445052	16.1	0.0200505
6.03	1.01077	6.03	0.948927	6.03	0.889919	16.15	0.445015	16.15	0.020036
6.04	1.01076	6.04	0.948957	6.04	0.889897	16.2	0.445021	16.2	0.0203243
6.05	1.01109	6.05	0.948998	6.05	0.890105	16.25	0.445108	16.25	0.0202955
6.06	1.01045	6.06	0.94905	6.06	0.889617	16.3	0.445164	16.3	0.0200432
6.07	1.01046	6.07	0.949112	6.07	0.889589	16.35	0.445059	16.35	0.0200216
6.08	1.01071	6.08	0.949183	6.08	0.889718	16.4	0.445055	16.4	0.0200288
6.09	1.01114	6.09	0.949264	6.09	0.889978	16.45	0.445093	16.45	0.0200649
6.1	1.01113	6.1	0.949354	6.1	0.889914	16.5	0.445214	16.5	0.0206342
6.11	1.01042	6.11	0.949453	6.11	0.889349	16.55	0.446446	16.55	0.0214559
6.12	1.01126	6.12	0.94956	6.12	0.889884	16.6	0.451102	16.6	0.0204324
6.13	1.01119	6.13	0.949675	6.13	0.88976	16.65	0.447017	16.65	0.0201586
6.14	1.01123	6.14	0.949797	6.14	0.889715	16.7	0.44523	16.7	0.020173
6.15	1.01121	6.15	0.949926	6.15	0.889628	16.75	0.445133	16.75	0.0202162
6.16	1.01172	6.16	0.950059	6.16	0.889906	16.8	0.445074	16.8	0.0203243
6.17	1.01179	6.17	0.950198	6.17	0.889871	16.85	0.445048	16.85	0.0205694
6.18	1.01154	6.18	0.950341	6.18	0.889609	16.9	0.445048	16.9	0.0212901
6.19	1.01194	6.19	0.950486	6.19	0.889801	16.95	0.445074	16.95	0.0288937
6.2	1.01196	6.2	0.950634	6.2	0.88973	17	0.445328	17	0.0582198
6.21	1.01255	6.21	0.950781	6.21	0.890061	17.05	0.446915	17.05	0.0334054
6.22	1.01228	6.22	0.950929	6.22	0.889777	17.1	0.445803	17.1	0.0214198
6.23	1.01205	6.23	0.951074	6.23	0.889527	17.15	0.445077	17.15	0.020591
6.24	1.01244	6.24	0.951217	6.24	0.889718	17.2	0.445031	17.2	0.0203315
6.25	1.01213	6.25	0.951354	6.25	0.889413	17.25	0.445024	17.25	0.0202378
6.26	1.01275	6.26	0.951486	6.26	0.889772	17.3	0.445043	17.3	0.0202811
6.27	1.013	6.27	0.95161	6.27	0.889881	17.35	0.445018	17.35	0.0201586
6.28	1.0131	6.28	0.951725	6.28	0.88988	17.4	0.445007	17.4	0.0200865
6.29	1.0127	6.29	0.951829	6.29	0.889531	17.45	0.445004	17.45	0.0200216
6.3	1.01324	6.3	0.951921	6.3	0.889859	17.5	0.445002	17.5	0.02
6.31	1.0131	6.31	0.952	6.31	0.889715	17.55	0.445001	17.55	0.02
6.32	1.01373	6.32	0.952064	6.32	0.890119	17.6	0.445001	17.6	0.0200072
6.33	1.01316	6.33	0.952112	6.33	0.889688	17.65	0.445004	17.65	0.0200216
6.34	1.01398	6.34	0.952144	6.34	0.890253	17.7	0.445007	17.7	0.0201514
6.35	1.01398	6.35	0.952158	6.35	0.890241	17.75	0.445022	17.75	0.0201514
6.36	1.01291	6.36	0.952154	6.36	0.889483	17.8	0.445029	17.8	0.0200577
6.37	1.01342	6.37	0.952132	6.37	0.889861	17.85	0.445032	17.85	0.020245
6.38	1.01318	6.38	0.952091	6.38	0.889713	17.9	0.445273	17.9	0.020245
6.39	1.01298	6.39	0.952033	6.39	0.889607	17.95	0.445302	17.95	0.0202234
6.4	1.01273	6.4	0.951956	6.4	0.889474	18	0.445155	18	0.0224288
6.41	1.01284	6.41	0.951861	6.41	0.88961	18.05	0.446248	18.05	0.0215784
6.42	1.01224	6.42	0.95175	6.42	0.889253	18.1	0.445891	18.1	0.0201946
6.43	1.01219	6.43	0.951624	6.43	0.889291	18.15	0.445126	18.15	0.0200649
6.44	1.01152	6.44	0.951483	6.44	0.888901	18.2	0.445041	18.2	0.0200505
6.45	1.01137	6.45	0.951328	6.45	0.888893	18.25	0.445041	18.25	0.0201297
6.46	1.01069	6.46	0.951161	6.46	0.888506	18.3	0.445156	18.3	0.0205405
6.47	1.0107	6.47	0.950983	6.47	0.888622	18.35	0.445488	18.35	0.0202523
6.48	1.01082	6.48	0.950795	6.48	0.888822	18.4	0.445276	18.4	0.0200721
6.49	1.01043	6.49	0.950598	6.49	0.888661	18.45	0.445436	18.45	0.0201802
6.5	1.00955	6.5	0.950395	6.5	0.888161	18.5	0.445198	18.5	0.0201514
6.51	1.00978	6.51	0.950185	6.51	0.88845	18.55	0.445046	18.55	0.0209946
6.52	1.00966	6.52	0.949971	6.52	0.888495	18.6	0.445068	18.6	0.0213622
6.53	1.00907	6.53	0.949752	6.53	0.888208	18.65	0.445048	18.65	0.0203892
6.54	1.00931	6.54	0.949531	6.54	0.888518	18.7	0.445015	18.7	0.0200577
6.55	1.00854	6.55	0.949308	6.55	0.888101	18.75	0.445006	18.75	0.0200288
6.56	1.00877	6.56	0.949084	6.56	0.8884	18.8	0.445004	18.8	0.0200288
6.57	1.00809	6.57	0.94886	6.57	0.888054	18.85	0.445007	18.85	0.0200793
6.58	1.00796	6.58	0.948636	6.58	0.888101	18.9	0.445018	18.9	0.0201153
6.59	1.00796	6.59	0.948414	6.59	0.888233	18.95	0.445032	18.95	0.0202523
6.6	1.0084	6.6	0.948194	6.6	0.888677	19	0.445174	19	0.0203459
6.61	1.00801	6.61	0.947976	6.61	0.888533	19.05	0.445237	19.05	0.0203604
6.62	1.00747	6.62	0.947761	6.62	0.888279	19.1	0.44514	19.1	0.0206631
6.63	1.00739	6.63	0.947549	6.63	0.888349	19.15	0.445139	19.15	0.0213117
6.64	1.00743	6.64	0.947341	6.64	0.888508	19.2	0.445229	19.2	0.025982
6.65	1.00731	6.65	0.947138	6.65	0.888546	19.25	0.446091	19.25	0.0619243
6.66	1.00747	6.66	0.946938	6.66	0.888782	19.3	0.452718	19.3	0.0416072
6.67	1.00733	6.67	0.946744	6.67	0.888794	19.35	0.449036	19.35	0.0222847
6.68	1.00739	6.68	0.946554	6.68	0.888956	19.4	0.445831	19.4	0.0212036
6.69	1.0072	6.69	0.94637	6.69	0.888935	19.45	0.44606	19.45	0.0205766
6.7	1.0071	6.7	0.946191	6.7	0.888968	19.5	0.445451	19.5	0.0202811
6.71	1.00665	6.71	0.946017	6.71	0.888754	19.55	0.445091	19.55	0.0202018
6.72	1.00669	6.72	0.945849	6.72	0.888887	19.6	0.445062	19.6	0.0202667
6.73	1.0068	6.73	0.945687	6.73	0.889058	19.65	0.445092	19.65	0.0208072
6.74	1.0062	6.74	0.945531	6.74	0.888728	19.7	0.445055	19.7	0.0203892
6.75	1.00655	6.75	0.945381	6.75	0.889066	19.75	0.445017	19.75	0.020036
6.76	1.00662	6.76	0.945236	6.76	0.889208	19.8	0.445013	19.8	0.0200216
6.77	1.00633	6.77	0.945097	6.77	0.889083	19.85	0.445021	19.85	0.0200288
6.78	1.00636	6.78	0.944965	6.78	0.889184	19.9	0.445088	19.9	0.020173
6.79	1.00621	6.79	0.944838	6.79	0.889158	19.95	0.44566	19.95	0.0201081
6.8	1.00616	6.8	0.944717	6.8	0.889198	20	0.445358	20	0.0201009
6.81	1.00642	6.81	0.944602	6.81	0.889451	20.05	0.445038	20.05	0.0202234
6.82	1.00589	6.82	0.944493	6.82	0.889142	20.1	0.445017	20.1	0.0201225
6.83	1.00554	6.83	0.94439	6.83	0.888953	20.15	0.445013	20.15	0.0200865
6.84	1.00636	6.84	0.944293	6.84	0.88959	20.2	0.445027	20.2	0.0200865
6.85	1.00576	6.85	0.944201	6.85	0.889222	20.25	0.445029	20.25	0.0204685
6.86	1.00593	6.86	0.944116	6.86	0.889392	20.3	0.445152	20.3	0.0212757
6.87	1.00601	6.87	0.944036	6.87	0.889501	20.35	0.445242	20.35	0.0206342
6.88	1.00594	6.88	0.943962	6.88	0.889495	20.4	0.445121	20.4	0.0200721
6.89	1.00572	6.89	0.943894	6.89	0.889383	20.45	0.445033	20.45	0.0200432
6.9	1.00616	6.9	0.943831	6.9	0.889731	20.5	0.44502	20.5	0.020036
6.91	1.00599	6.91	0.943774	6.91	0.889643	20.55	0.44505	20.55	0.0200649
6.92	1.00606	6.92	0.943723	6.92	0.889728	20.6	0.445041	20.6	0.0201514
6.93	1.00583	6.93	0.943678	6.93	0.889589	20.65	0.445066	20.65	0.0218595
6.94	1.00554	6.94	0.943638	6.94	0.889406	20.7	0.445777	20.7	0.0212252
6.95	1.00571	6.95	0.943604	6.95	0.889549	20.75	0.445477	20.75	0.0202667
6.96	1.0056	6.96	0.943576	6.96	0.889491	20.8	0.445088	20.8	0.0200505
6.97	1.00584	6.97	0.943553	6.97	0.88967	20.85	0.445021	20.85	0.0200288
6.98	1.00567	6.98	0.943536	6.98	0.88956	20.9	0.445016	20.9	0.0200288
6.99	1.00552	6.99	0.943525	6.99	0.889462	20.95	0.445015	20.95	0.0200288
7	1.00568	7	0.94352	7	0.889576	21	0.445024	21	0.0201369
7.01	1.00561	7.01	0.943521	7.01	0.889528	21.05	0.445208	21.05	0.0202955
7.02	1.00522	7.02	0.943528	7.02	0.889248	21.1	0.445294	21.1	0.0201802
7.03	1.00529	7.03	0.943541	7.03	0.889292	21.15	0.445146	21.15	0.0202234
7.04	1.00546	7.04	0.94356	7.04	0.889398	21.2	0.445027	21.2	0.0202018
7.05	1.00559	7.05	0.943585	7.05	0.889477	21.25	0.445038	21.25	0.0212757
7.06	1.00555	7.06	0.943616	7.06	0.889426	21.3	0.445418	21.3	0.0210739
7.07	1.00595	7.07	0.943654	7.07	0.889689	21.35	0.445287	21.35	0.0203964
7.08	1.00548	7.08	0.943698	7.08	0.889328	21.4	0.445084	21.4	0.0200577
7.09	1.00553	7.09	0.943748	7.09	0.889335	21.45	0.445014	21.45	0.0200288
7.1	1.00588	7.1	0.943805	7.1	0.889545	21.5	0.445007	21.5	0.0200144
7.11	1.0057	7.11	0.943869	7.11	0.889381	21.55	0.445004	21.55	0.0200072
7.12	1.00606	7.12	0.943938	7.12	0.889598	21.6	0.445002	21.6	0.0200072
7.13	1.00584	7.13	0.944015	7.13	0.889395	21.65	0.445001	21.65	0.0200072
7.14	1.00559	7.14	0.944098	7.14	0.889161	21.7	0.445001	21.7	0.0200072
7.15	1.00568	7.15	0.944188	7.15	0.889171	21.75	0.445001	21.75	0.02
7.16	1.00615	7.16	0.944285	7.16	0.889445	21.8	0.445001	21.8	0.0200072
7.17	1.00587	7.17	0.944389	7.17	0.889189	21.85	0.445003	21.85	0.0200144
7.18	1.00616	7.18	0.944499	7.18	0.889326	21.9	0.445006	21.9	0.0200216
7.19	1.00555	7.19	0.944616	7.19	0.888825	21.95	0.445008	21.95	0.0200288
7.2	1.00574	7.2	0.94474	7.2	0.888884	22	0.44501	22	0.0200505
7.21	1.00614	7.21	0.944871	7.21	0.889087	22.05	0.445017	22.05	0.0201225
7.22	1.00596	7.22	0.945008	7.22	0.888875	22.1	0.445058	22.1	0.0208432
7.23	1.0058	7.23	0.945152	7.23	0.888672	22.15	0.445295	22.15	0.0206703
7.24	1.00636	7.24	0.945302	7.24	0.88898	22.2	0.445229	22.2	0.0228685
7.25	1.00588	7.25	0.945458	7.25	0.88855	22.25	0.445899	22.25	0.0230559
7.26	1.00688	7.26	0.945621	7.26	0.889156	22.3	0.445684	22.3	0.0216505
7.27	1.00701	7.27	0.945789	7.27	0.889151	22.35	0.445517	22.35	0.0203243
7.28	1.00695	7.28	0.945963	7.28	0.889002	22.4	0.445475	22.4	0.0201658
7.29	1.00687	7.29	0.946142	7.29	0.888832	22.45	0.445293	22.45	0.0200649
7.3	1.00727	7.3	0.946326	7.3	0.889009	22.5	0.445043	22.5	0.0200432
7.31	1.00771	7.31	0.946515	7.31	0.889204	22.55	0.445019	22.55	0.0200288
7.32	1.00802	7.32	0.946709	7.32	0.889308	22.6	0.445012	22.6	0.0200216
7.33	1.00858	7.33	0.946906	7.33	0.889587	22.65	0.445008	22.65	0.0200144
7.34	1.00883	7.34	0.947107	7.34	0.889647	22.7	0.445006	22.7	0.0200072
7.35	1.00937	7.35	0.94731	7.35	0.889903	22.75	0.445007	22.75	0.0200216
7.36	1.00947	7.36	0.947516	7.36	0.889846	22.8	0.445026	22.8	0.0201009
7.37	1.00984	7.37	0.947725	7.37	0.889985	22.85	0.445066	22.85	0.0200649
7.38	1.00985	7.38	0.947934	7.38	0.88987	22.9	0.445052	22.9	0.0200721
7.39	1.01045	7.39	0.948145	7.39	0.890166	22.95	0.445081	22.95	0.0200505
7.4	1.01118	7.4	0.948356	7.4	0.890555	23	0.445052	23	0.0200505
7.41	1.01113	7.41	0.948567	7.41	0.890392	23.05	0.44502	23.05	0.0201153
7.42	1.01115	7.42	0.948778	7.42	0.890277	23.1	0.445038	23.1	0.0211099
7.43	1.01166	7.43	0.948987	7.43	0.890511	23.15	0.445439	23.15	0.021809
7.44	1.01189	7.44	0.949196	7.44	0.89055	23.2	0.445388	23.2	0.0212108
7.45	1.01096	7.45	0.949402	7.45	0.889768	23.25	0.445279	23.25	0.0202523
7.46	1.01127	7.46	0.949607	7.46	0.889859	23.3	0.445127	23.3	0.0201514
7.47	1.01159	7.47	0.94981	7.47	0.889963	23.35	0.44524	23.35	0.0201586
7.48	1.01158	7.48	0.95001	7.48	0.889835	23.4	0.445106	23.4	0.0201225
7.49	1.01146	7.49	0.950207	7.49	0.889634	23.45	0.445066	23.45	0.020591
7.5	1.01108	7.5	0.950403	7.5	0.889245	23.5	0.44506	23.5	0.0205694
7.51	1.01087	7.51	0.950595	7.51	0.88898	23.55	0.445039	23.55	0.0203459
7.52	1.01098	7.52	0.950784	7.52	0.88894	23.6	0.44501	23.6	0.0200432
7.53	1.01068	7.53	0.950971	7.53	0.888616	23.65	0.445009	23.65	0.0200288
7.54	1.01102	7.54	0.951155	7.54	0.888746	23.7	0.445011	23.7	0.0200288
7.55	1.01105	7.55	0.951336	7.55	0.888656	23.75	0.445021	23.75	0.0200721
7.56	1.01121	7.56	0.951514	7.56	0.888664	23.8	0.445141	23.8	0.0203171
7.57	1.01115	7.57	0.951689	7.57	0.888517	23.85	0.445379	23.85	0.0202739
7.58	1.01094	7.58	0.951861	7.58	0.888261	23.9	0.445311	23.9	0.0211892
7.59	1.01158	7.59	0.952029	7.59	0.888616	23.95	0.445503	23.95	0.0206342
7.6	1.01196	7.6	0.952194	7.6	0.888783	24	0.445277	24	0.0208577
7.61	1.01195	7.61	0.952355	7.61	0.888681	24.05	0.445111	24.05	0.0204829
7.62	1.01212	7.62	0.952512	7.62	0.888706	24.1	0.445054	24.1	0.0202811
7.63	1.01189	7.63	0.952663	7.63	0.888453	24.15	0.445026	24.15	0.0200432
7.64	1.01254	7.64	0.952809	7.64	0.888825	24.2	0.445012	24.2	0.0200216
7.65	1.01235	7.65	0.952948	7.65	0.888607	24.25	0.445007	24.25	0.0200216
7.66	1.01253	7.66	0.95308	7.66	0.888656	24.3	0.445009	24.3	0.0201081
7.67	1.01273	7.67	0.953203	7.67	0.888715	24.35	0.44508	24.35	0.020173
7.68	1.01257	7.68	0.953317	7.68	0.888538	24.4	0.445062	24.4	0.0201802
7.69	1.01279	7.69	0.953421	7.69	0.888634	24.45	0.445046	24.45	0.0201441
7.7	1.01351	7.7	0.953513	7.7	0.889082	24.5	0.445015	24.5	0.020209
7.71	1.01341	7.71	0.953592	7.71	0.888967	24.55	0.445069	24.55	0.0203459
7.72	1.01303	7.72	0.953657	7.72	0.88866	24.6	0.445099	24.6	0.020555
7.73	1.01333	7.73	0.953707	7.73	0.88884	24.65	0.445104	24.65	0.0212036
7.74	1.01345	7.74	0.953741	7.74	0.888904	24.7	0.445115	24.7	0.0292036
7.75	1.01361	7.75	0.953757	7.75	0.889006	24.75	0.445133	24.75	0.0409081
7.76	1.01336	7.76	0.953756	7.76	0.88883	24.8	0.445202	24.8	0.0383712
7.77	1.01361	7.77	0.953735	7.77	0.88902	24.85	0.44578	24.85	0.0346883
7.78	1.01367	7.78	0.953695	7.78	0.889088	24.9	0.448371	24.9	0.0292973
7.79	1.01429	7.79	0.953635	7.79	0.889565	24.95	0.448494	24.95	0.0221838
7.8	1.01411	7.8	0.953556	7.8	0.889486	25	0.456672	25	0.0212613
7.81	1.01321	7.81	0.953456	7.81	0.888906	25.05	0.451486	25.05	0.0222919
7.82	1.01344	7.82	0.953338	7.82	0.889141	25.1	0.44924	25.1	0.0218306
7.83	1.01322	7.83	0.9532	7.83	0.889071	25.15	0.44686	25.15	0.0259748
7.84	1.01413	7.84	0.953045	7.84	0.889807	25.2	0.446363	25.2	0.0229261
7.85	1.01361	7.85	0.952872	7.85	0.889543	25.25	0.445648	25.25	0.0209297
7.86	1.01297	7.86	0.952683	7.86	0.889205	25.3	0.446102	25.3	0.0206559
7.87	1.01324	7.87	0.952479	7.87	0.889517	25.35	0.445581	25.35	0.0254126
7.88	1.01308	7.88	0.952262	7.88	0.889535	25.4	0.445492	25.4	0.0225441
7.89	1.01355	7.89	0.952032	7.89	0.890009	25.45	0.445864	25.45	0.0211459
7.9	1.01319	7.9	0.951792	7.9	0.889898	25.5	0.454959	25.5	0.0203676
7.91	1.01275	7.91	0.951543	7.91	0.889742	25.55	0.449835	25.55	0.0215784
7.92	1.01288	7.92	0.951286	7.92	0.88999	25.6	0.447829	25.6	0.021045
7.93	1.01239	7.93	0.951022	7.93	0.889803	25.65	0.445406	25.65	0.0244757
7.94	1.01213	7.94	0.950754	7.94	0.889777	25.7	0.445596	25.7	0.0226234
7.95	1.01193	7.95	0.950482	7.95	0.889802	25.75	0.445499	25.75	0.0217514
7.96	1.01191	7.96	0.950207	7.96	0.889954	25.8	0.447701	25.8	0.020382
7.97	1.011	7.97	0.949931	7.97	0.889472	25.85	0.446443	25.85	0.0216072
7.98	1.0105	7.98	0.949655	7.98	0.889285	25.9	0.446072	25.9	0.0211532
7.99	1.01109	7.99	0.94938	7.99	0.889873	25.95	0.445161	25.95	0.0251964
8	1.0105	8	0.949106	8	0.88962	26	0.445287	26	0.0227027
8.01	1.01033	8.01	0.948835	8.01	0.889664	26.05	0.445201	26.05	0.0218811
8.02	1.01036	8.02	0.948567	8.02	0.889845	26.1	0.445715	26.1	0.0202523
8.03	1.01008	8.03	0.948303	8.03	0.88981	26.15	0.445353	26.15	0.0201225
8.04	1.00972	8.04	0.948044	8.04	0.889709	26.2	0.445276	26.2	0.0200937
8.05	1.00962	8.05	0.947789	8.05	0.889793	26.25	0.445049	26.25	0.0201009
8.06	1.00959	8.06	0.94754	8.06	0.889919	26.3	0.44503	26.3	0.0201514
8.07	1.00889	8.07	0.947297	8.07	0.889569	26.35	0.445032	26.35	0.0207063
8.08	1.00875	8.08	0.94706	8.08	0.889617	26.4	0.445043	26.4	0.0207712
8.09	1.00845	8.09	0.946829	8.09	0.889541	26.45	0.445072	26.45	0.0259676
8.1	1.00769	8.1	0.946606	8.1	0.889138	26.5	0.445274	26.5	0.022991
8.11	1.00803	8.11	0.946389	8.11	0.889508	26.55	0.445356	26.55	0.0239135
8.12	1.00737	8.12	0.946179	8.12	0.889169	26.6	0.448079	26.6	0.0211243
8.13	1.00768	8.13	0.945976	8.13	0.889513	26.65	0.446535	26.65	0.0208504
8.14	1.00724	8.14	0.94578	8.14	0.889318	26.7	0.447925	26.7	0.020209
8.15	1.00761	8.15	0.945591	8.15	0.889692	26.75	0.44596	26.75	0.0201225
8.16	1.00657	8.16	0.94541	8.16	0.889066	26.8	0.445638	26.8	0.0200721
8.17	1.00665	8.17	0.945235	8.17	0.889227	26.85	0.445114	26.85	0.0200721
8.18	1.00631	8.18	0.945068	8.18	0.889091	26.9	0.445063	26.9	0.0201369
8.19	1.00642	8.19	0.944907	8.19	0.889264	26.95	0.445043	26.95	0.0206486
8.2	1.00709	8.2	0.944753	8.2	0.889834	27	0.445046	27	0.0203676
8.21	1.00649	8.21	0.944606	8.21	0.889496	27.05	0.44513	27.05	0.0203027
8.22	1.00594	8.22	0.944465	8.22	0.889192	27.1	0.445635	27.1	0.0210667
8.23	1.00581	8.23	0.944331	8.23	0.889181	27.15	0.445631	27.15	0.0258523
8.24	1.00579	8.24	0.944202	8.24	0.889243	27.2	0.445378	27.2	0.0232865
8.25	1.00578	8.25	0.944079	8.25	0.889315	27.25	0.445333	27.25	0.0215568
8.26	1.00569	8.26	0.943963	8.26	0.889315	27.3	0.445494	27.3	0.0204396
8.27	1.00518	8.27	0.943851	8.27	0.889027	27.35	0.445385	27.35	0.020209
8.28	1.00535	8.28	0.943745	8.28	0.889207	27.4	0.445295	27.4	0.020836
8.29	1.0051	8.29	0.943643	8.29	0.889089	27.45	0.445191	27.45	0.0213982
8.3	1.00514	8.3	0.943547	8.3	0.889182	27.5	0.445062	27.5	0.0211387
8.31	1.00524	8.31	0.943454	8.31	0.889309	27.55	0.44532	27.55	0.0201874
8.32	1.00499	8.32	0.943367	8.32	0.889184	27.6	0.44533	27.6	0.0200649
8.33	1.00485	8.33	0.943283	8.33	0.889131	27.65	0.445312	27.65	0.020036
8.34	1.00496	8.34	0.943202	8.34	0.889262	27.7	0.445037	27.7	0.0200216
8.35	1.00454	8.35	0.943126	8.35	0.889009	27.75	0.445015	27.75	0.0200288
8.36	1.00459	8.36	0.943053	8.36	0.889087	27.8	0.445015	27.8	0.0200505
8.37	1.00425	8.37	0.942982	8.37	0.888891	27.85	0.445071	27.85	0.0200721
8.38	1.00457	8.38	0.942914	8.38	0.889156	27.9	0.445038	27.9	0.020173
8.39	1.00462	8.39	0.942847	8.39	0.889232	27.95	0.445048	27.95	0.0203676
8.4	1.00366	8.4	0.942782	8.4	0.888594	28	0.445049	28	0.0219027
8.41	1.0043	8.41	0.942717	8.41	0.889083	28.05	0.445111	28.05	0.0211964
8.42	1.00404	8.42	0.942653	8.42	0.888941	28.1	0.445148	28.1	0.0212685
8.43	1.00417	8.43	0.94259	8.43	0.88907	28.15	0.445331	28.15	0.0204468
8.44	1.00409	8.44	0.942527	8.44	0.889052	28.2	0.445491	28.2	0.0201946
8.45	1.00406	8.45	0.942464	8.45	0.889066	28.25	0.445528	28.25	0.020973
8.46	1.00425	8.46	0.942402	8.46	0.889237	28.3	0.445432	28.3	0.0210883
8.47	1.0037	8.47	0.942341	8.47	0.888887	28.35	0.445081	28.35	0.0210234
8.48	1.00372	8.48	0.94228	8.48	0.888941	28.4	0.44525	28.4	0.0201441
8.49	1.00386	8.49	0.942219	8.49	0.889077	28.45	0.445141	28.45	0.0201946
8.5	1.00375	8.5	0.942158	8.5	0.889035	28.5	0.445162	28.5	0.0200937
8.51	1.00368	8.51	0.942098	8.51	0.889023	28.55	0.445101	28.55	0.0201081
8.52	1.00337	8.52	0.942038	8.52	0.888834	28.6	0.445731	28.6	0.0200505
8.53	1.00361	8.53	0.941978	8.53	0.88904	28.65	0.445279	28.65	0.0200649
8.54	1.0035	8.54	0.941918	8.54	0.889001	28.7	0.445186	28.7	0.0202667
8.55	1.00358	8.55	0.941859	8.55	0.889093	28.75	0.445043	28.75	0.0207135
8.56	1.00351	8.56	0.9418	8.56	0.889082	28.8	0.445076	28.8	0.0204757
8.57	1.00324	8.57	0.941741	8.57	0.88892	28.85	0.445167	28.85	0.0202378
8.58	1.00341	8.58	0.941683	8.58	0.889078	28.9	0.445127	28.9	0.0204468
8.59	1.00327	8.59	0.941625	8.59	0.889012	28.95	0.445128	28.95	0.0204685
8.6	1.00327	8.6	0.941568	8.6	0.889047	29	0.445079	29	0.0233802
8.61	1.00335	8.61	0.941512	8.61	0.889143	29.05	0.44527	29.05	0.0212973
8.62	1.00329	8.62	0.941456	8.62	0.88913	29.1	0.445182	29.1	0.0213405
8.63	1.00319	8.63	0.9414	8.63	0.889093	29.15	0.445542	29.15	0.0201586
8.64	1.00348	8.64	0.941346	8.64	0.889335	29.2	0.445208	29.2	0.0201081
8.65	1.00312	8.65	0.941293	8.65	0.889108	29.25	0.445127	29.25	0.0200937
8.66	1.00302	8.66	0.94124	8.66	0.889068	29.3	0.445055	29.3	0.020173
8.67	1.00324	8.67	0.941189	8.67	0.889259	29.35	0.445032	29.35	0.0210955
8.68	1.00314	8.68	0.941139	8.68	0.889217	29.4	0.445035	29.4	0.0206198
8.69	1.00349	8.69	0.94109	8.69	0.889495	29.45	0.445042	29.45	0.0216
8.7	1.00327	8.7	0.941042	8.7	0.88937	29.5	0.445267	29.5	0.0208649
8.71	1.00333	8.71	0.940996	8.71	0.889442	29.55	0.445231	29.55	0.0207495
8.72	1.00321	8.72	0.940951	8.72	0.889381	29.6	0.445853	29.6	0.0202306
8.73	1.00311	8.73	0.940908	8.73	0.88934	29.65	0.445404	29.65	0.0203532
8.74	1.00311	8.74	0.940866	8.74	0.889363	29.7	0.44522	29.7	0.0202018
8.75	1.00302	8.75	0.940826	8.75	0.88932	29.75	0.445111	29.75	0.0200865
8.76	1.0029	8.76	0.940788	8.76	0.889261	29.8	0.445051	29.8	0.020036
8.77	1.00317	8.77	0.940752	8.77	0.889475	29.85	0.445047	29.85	0.0200721
8.78	1.00339	8.78	0.940718	8.78	0.889648	29.9	0.445018	29.9	0.0205189
8.79	1.00306	8.79	0.940686	8.79	0.889436	29.95	0.445044	29.95	0.0202018
8.8	1.00289	8.8	0.940655	8.8	0.889336	30	0.445021	30	0.0201802
8.81	1.00288	8.81	0.940627	8.81	0.889346		0.415		0.2
8.82	1.003	8.82	0.940601	8.82	0.889447		0.415		0.2
8.83	1.00332	8.83	0.940577	8.83	0.889689		0.415		0.2
8.84	1.00295	8.84	0.940555	8.84	0.889438		0.415		0.2
8.85	1.0029	8.85	0.940535	8.85	0.889414		0.415		0.2
8.86	1.00297	8.86	0.940518	8.86	0.88947		0.415		0.2
8.87	1.00275	8.87	0.940502	8.87	0.889327		0.415		0.2
8.88	1.00309	8.88	0.940488	8.88	0.889579		0.415		0.2
8.89	1.00305	8.89	0.940474	8.89	0.889557		0.415		0.2
8.9	1.00296	8.9	0.94046	8.9	0.889498		0.415		0.2
8.91	1.00273	8.91	0.940447	8.91	0.889345		0.415		0.2
8.92	1.00283	8.92	0.940434	8.92	0.889421		0.415		0.2
8.93	1.00261	8.93	0.940421	8.93	0.889273		0.415		0.2
8.94	1.00247	8.94	0.940408	8.94	0.889187		0.415		0.2
8.95	1.00294	8.95	0.940395	8.95	0.889529		0.415		0.2
8.96	1.00231	8.96	0.940382	8.96	0.889088		0.415		0.2
8.97	1.00269	8.97	0.940369	8.97	0.889364		0.415004		0.200007
8.98	1.00263	8.98	0.940356	8.98	0.889326		0.415006		0.200007
8.99	1.00258	8.99	0.940343	8.99	0.889302		0.415008		0.200014
9	1.0026	9	0.94033	9	0.889325		0.415012		0.200022
9.01	1.00246	9.01	0.940317	9.01	0.889232		0.415018		0.200029
9.02	1.00218	9.02	0.940303	9.02	0.889041		0.415032		0.20005
9.03	1.00256	9.03	0.94029	9.03	0.889321		0.415072		0.200115
9.04	1.00247	9.04	0.940276	9.04	0.889265		0.41539		0.200634
9.05	1.00234	9.05	0.940263	9.05	0.889181		0.418344		0.205463
9.06	1.00214	9.06	0.94025	9.06	0.889048		0.415239		0.200389
9.07	1.00228	9.07	0.940237	9.07	0.889151		0.415061		0.200101
9.08	1.00211	9.08	0.940224	9.08	0.88904		0.415029		0.20005
9.09	1.00229	9.09	0.940211	9.09	0.889179		0.415016		0.200029
9.1	1.00193	9.1	0.940199	9.1	0.888925		0.415011		0.200014
9.11	1.00244	9.11	0.940186	9.11	0.889299		0.415007		0.200014
9.12	1.00227	9.12	0.940175	9.12	0.889185		0.415006		0.200007
9.13	1.00262	9.13	0.940163	9.13	0.889436		0.415004		0.200007
9.14	1.00246	9.14	0.940152	9.14	0.88933		0.415		0.2
9.15	1.0024	9.15	0.940141	9.15	0.889297		0.415		0.2
9.16	1.00295	9.16	0.94013	9.16	0.889696		0.415		0.2
9.17	1.00236	9.17	0.94012	9.17	0.889279		0.415		0.2
9.18	1.00259	9.18	0.94011	9.18	0.88945		0.415		0.2
9.19	1.00222	9.19	0.9401	9.19	0.889196		0.415		0.2
9.2	1.00208	9.2	0.94009	9.2	0.889099		0.415		0.2
9.21	1.00198	9.21	0.94008	9.21	0.889039		0.415		0.2
9.22	1.00189	9.22	0.94007	9.22	0.888978		0.415		0.2
9.23	1.00231	9.23	0.940059	9.23	0.889281		0.415		0.200007
9.24	1.0023	9.24	0.940049	9.24	0.88928		0.415		0.2
9.25	1.00215	9.25	0.940038	9.25	0.889179		0.415		0.2
9.26	1.00187	9.26	0.940027	9.26	0.888989		0.415		0.2
9.27	1.00219	9.27	0.940015	9.27	0.889225		0.415		0.2
9.28	1.0024	9.28	0.940004	9.28	0.889377		0.415		0.2
9.29	1.0022	9.29	0.939991	9.29	0.889242		0.415049		0.2
9.3	1.00206	9.3	0.939979	9.3	0.889153		0.415624		0.2
9.31	1.00251	9.31	0.939967	9.31	0.889482		0.415822		0.2
9.32	1.00242	9.32	0.939954	9.32	0.889427		0.416131		0.200007
9.33	1.00216	9.33	0.939941	9.33	0.889246		0.416653		0.200007
9.34	1.00209	9.34	0.939928	9.34	0.889203		0.417638		0.200007
9.35	1.00214	9.35	0.939915	9.35	0.889246		0.419849		0.200014
9.36	1.00227	9.36	0.939903	9.36	0.889346		0.426572		0.200043
9.37	1.00231	9.37	0.93989	9.37	0.889384		0.506224		0.200317
9.38	1.00229	9.38	0.939878	9.38	0.889377		0.783421		0.201305
9.39	1.00226	9.39	0.939867	9.39	0.889367		0.438485		0.200086
9.4	1.00216	9.4	0.939856	9.4	0.889302		0.422225		0.200029
9.41	1.00208	9.41	0.939845	9.41	0.889246		0.418524		0.200029
9.42	1.00232	9.42	0.939835	9.42	0.889423		0.417245		0.200541
9.43	1.00223	9.43	0.939825	9.43	0.889366		0.416589		0.200706
9.44	1.00209	9.44	0.939817	9.44	0.889273		0.416275		0.200959
9.45	1.0019	9.45	0.939808	9.45	0.889143		0.416171		0.201391
9.46	1.00228	9.46	0.9398	9.46	0.889419		0.416175		0.202205
9.47	1.00224	9.47	0.939792	9.47	0.889395		0.416305		0.203986
9.48	1.00211	9.48	0.939785	9.48	0.889306		0.41802		0.209218
9.49	1.00241	9.49	0.939778	9.49	0.889523		0.434706		0.260159
9.5	1.00193	9.5	0.939771	9.5	0.889187		0.533047		0.56036
9.51	1.00165	9.51	0.939764	9.51	0.888992		0.423177		0.224966
9.52	1.00196	9.52	0.939757	9.52	0.889217		0.417236		0.206825
9.53	1.00165	9.53	0.93975	9.53	0.889		0.416063		0.203243
9.54	1.00188	9.54	0.939743	9.54	0.889171		0.415617		0.201888
9.55	1.00205	9.55	0.939736	9.55	0.889293		0.415402		0.201225
9.56	1.0021	9.56	0.939728	9.56	0.889332		0.415283		0.200865
9.57	1.00206	9.57	0.939721	9.57	0.88931		0.415209		0.200641
9.58	1.002	9.58	0.939713	9.58	0.889269		0.415146		0.200447
9.59	1.00206	9.59	0.939705	9.59	0.889317		0.415		0.2
9.6	1.00185	9.6	0.939697	9.6	0.889174		0.415		0.2
9.61	1.00221	9.61	0.939689	9.61	0.889436		0.415		0.2
9.62	1.00197	9.62	0.939681	9.62	0.889271		0.415004		0.2
9.63	1.00189	9.63	0.939673	9.63	0.889216		0.415006		0.2
9.64	1.00172	9.64	0.939665	9.64	0.889099		0.415008		0.2
9.65	1.00165	9.65	0.939657	9.65	0.889057		0.415012		0.2
9.66	1.00222	9.66	0.939649	9.66	0.889466		0.415018		0.2
9.67	1.00191	9.67	0.939641	9.67	0.889251		0.415032		0.200007
9.68	1.0018	9.68	0.939634	9.68	0.889175		0.415071		0.200007
9.69	1.00171	9.69	0.939627	9.69	0.889117		0.415328		0.200043
9.7	1.00198	9.7	0.939621	9.7	0.88931		0.418503		0.200483
9.71	1.00212	9.71	0.939615	9.71	0.889418		0.41537		0.20005
9.72	1.0016	9.72	0.939609	9.72	0.889051		0.415073		0.200007
9.73	1.00184	9.73	0.939604	9.73	0.889224		0.415033		0.200007
9.74	1.00189	9.74	0.939599	9.74	0.889259		0.415018		0.2
9.75	1.00189	9.75	0.939595	9.75	0.889267		0.415012		0.2
9.76	1.00183	9.76	0.939591	9.76	0.889225		0.415008		0.2
9.77	1.00157	9.77	0.939588	9.77	0.889043		0.415006		0.2
9.78	1.0016	9.78	0.939585	9.78	0.889063		0.415004		0.2
9.79	1.00228	9.79	0.939582	9.79	0.889548		0.415		0.2
9.8	1.00193	9.8	0.93958	9.8	0.889301		0.415		0.2
9.81	1.00205	9.81	0.939579	9.81	0.889392		0.415		0.2
9.82	1.00166	9.82	0.939577	9.82	0.889109		0.415		0.2
9.83	1.00181	9.83	0.939577	9.83	0.88922		0.415		0.2
9.84	1.00209	9.84	0.939576	9.84	0.889421		0.415		0.2
9.85	1.00214	9.85	0.939577	9.85	0.889454		0.415001		0.2
9.86	1.00195	9.86	0.939577	9.86	0.889316		0.415002		0.2
9.87	1.00191	9.87	0.939578	9.87	0.889288		0.415019		0.2
9.88	1.00196	9.88	0.93958	9.88	0.889326		0.415003		0.2
9.89	1.00171	9.89	0.939582	9.89	0.889144		0.415002		0.2
9.9	1.0017	9.9	0.939585	9.9	0.889135		0.415003		0.200007
9.91	1.00201	9.91	0.939589	9.91	0.889355		0.415004		0.200007
9.92	1.00162	9.92	0.939593	9.92	0.889075		0.415008		0.200014
9.93	1.00179	9.93	0.939598	9.93	0.889195		0.415019		0.200036
9.94	1.00168	9.94	0.939604	9.94	0.889107		0.415146		0.200252
9.95	1.00168	9.95	0.93961	9.95	0.889107		0.415662		0.201132
9.96	1.00183	9.96	0.939617	9.96	0.88921		0.415049		0.200086
9.97	1.00196	9.97	0.939625	9.97	0.889298		0.415013		0.200022
9.98	1.00162	9.98	0.939634	9.98	0.889052		0.415007		0.200014
9.99	1.00164	9.99	0.939643	9.99	0.889061		0.415004		0.200007
10	1.00185	10	0.939653	10	0.889204		0.415002		0.200007
10.01	1.00186	10.01	0.939664	10.01	0.889205		0.415032		0.2
10.02	1.00181	10.02	0.939675	10.02	0.889158		0.415044		0.2
10.03	1.00198	10.03	0.939687	10.03	0.88927		0.415059		0.2
10.04	1.00174	10.04	0.9397	10.04	0.889092		0.415083		0.2
10.05	1.00191	10.05	0.939713	10.05	0.889205		0.41513		0.2
10.06	1.00192	10.06	0.939727	10.06	0.889205		0.415228		0.2
10.07	1.00221	10.07	0.939742	10.07	0.889403		0.415502		0.200007
10.08	1.00206	10.08	0.939757	10.08	0.88929		0.417382		0.200036
10.09	1.00199	10.09	0.939772	10.09	0.889229		0.438743		0.200245
10.1	1.00227	10.1	0.939788	10.1	0.889415		0.418024		0.200058
10.11	1.0025	10.11	0.939803	10.11	0.88957		0.415543		0.200043
10.12	1.00223	10.12	0.939819	10.12	0.889367		0.415253		0.200072
10.13	1.00241	10.13	0.939836	10.13	0.889492		0.415162		0.20013
10.14	1.00283	10.14	0.939852	10.14	0.889777		0.415158		0.200332
10.15	1.00266	10.15	0.939868	10.15	0.889643		0.415901		0.203863
10.16	1.00267	10.16	0.939885	10.16	0.889643		0.416399		0.206364
10.17	1.00253	10.17	0.939901	10.17	0.889531		0.41513		0.200461
10.18	1.00264	10.18	0.939917	10.18	0.889604		0.415034		0.200151
10.19	1.00237	10.19	0.939932	10.19	0.889399		0.415016		0.200079
10.2	1.00282	10.2	0.939948	10.2	0.889709		0.41501		0.200043
10.21	1.00233	10.21	0.939963	10.21	0.889357		0.415007		0.200029
10.22	1.00273	10.22	0.939977	10.22	0.889633		0.415004		0.200022
10.23	1.00246	10.23	0.939991	10.23	0.889431		0.415004		0.200014
10.24	1.00238	10.24	0.940005	10.24	0.889367		0.415001		0.200007
10.25	1.00222	10.25	0.940018	10.25	0.88924		0.415		0.2
10.26	1.00267	10.26	0.94003	10.26	0.889554		0.415		0.2
10.27	1.00171	10.27	0.940041	10.27	0.888868		0.415		0.2
10.28	1.00232	10.28	0.940052	10.28	0.889297		0.415		0.2
10.29	1.00158	10.29	0.940061	10.29	0.88876		0.415		0.2
10.3	1.00186	10.3	0.94007	10.3	0.888955		0.415		0.2
10.31	1.00192	10.31	0.940078	10.31	0.888996		0.415		0.2
10.32	1.00209	10.32	0.940085	10.32	0.889108		0.415		0.2
10.33	1.00169	10.33	0.94009	10.33	0.88882		0.415		0.2
10.34	1.0019	10.34	0.940095	10.34	0.888968		0.415		0.2
10.35	1.00185	10.35	0.940099	10.35	0.888935		0.415001		0.2
10.36	1.0018	10.36	0.940101	10.36	0.888891		0.415001		0.2
10.37	1.00172	10.37	0.940103	10.37	0.888835		0.415002		0.200007
10.38	1.00187	10.38	0.940103	10.38	0.888944		0.415004		0.200014
10.39	1.00225	10.39	0.940102	10.39	0.88921		0.415025		0.200072
10.4	1.00253	10.4	0.9401	10.4	0.889412		0.415099		0.200295
10.41	1.00222	10.41	0.940097	10.41	0.889198		0.415013		0.200036
10.42	1.00225	10.42	0.940092	10.42	0.88922		0.41501		0.200014
10.43	1.00225	10.43	0.940086	10.43	0.889224		0.415017		0.200022
10.44	1.0024	10.44	0.940079	10.44	0.889334		0.415051		0.200072
10.45	1.00282	10.45	0.940071	10.45	0.889635		0.415698		0.201045
10.46	1.00274	10.46	0.940062	10.46	0.889586		0.41527		0.200404
10.47	1.00292	10.47	0.940051	10.47	0.889717		0.415033		0.200043
10.48	1.00283	10.48	0.94004	10.48	0.88966		0.415024		0.200022
10.49	1.00261	10.49	0.940027	10.49	0.889515		0.415038		0.200014
10.5	1.00307	10.5	0.940014	10.5	0.889849		0.415304		0.200065
10.51	1.00324	10.51	0.939999	10.51	0.88998		0.415839		0.20018
10.52	1.00302	10.52	0.939984	10.52	0.889831		0.415072		0.200014
10.53	1.00276	10.53	0.939967	10.53	0.889655		0.415021		0.200007
10.54	1.00267	10.54	0.93995	10.54	0.889603		0.415011		0.2
10.55	1.00249	10.55	0.939933	10.55	0.889483		0.415017		0.200007
10.56	1.00267	10.56	0.939915	10.56	0.889629		0.415049		0.200014
10.57	1.00239	10.57	0.939897	10.57	0.889435		0.415007		0.2
10.58	1.00226	10.58	0.939879	10.58	0.889355		0.415003		0.2
10.59	1.00204	10.59	0.93986	10.59	0.889213		0.415001		0.2
10.6	1.00192	10.6	0.939842	10.6	0.889135		0.415		0.2
10.61	1.00175	10.61	0.939824	10.61	0.889024		0.415		0.2
10.62	1.0017	10.62	0.939807	10.62	0.888999		0.415		0.2
10.63	1.00209	10.63	0.939791	10.63	0.88929		0.415		0.2
10.64	1.00218	10.64	0.939775	10.64	0.889361		0.415		0.2
10.65	1.00166	10.65	0.93976	10.65	0.889001		0.415		0.2
10.66	1.00171	10.66	0.939747	10.66	0.889048		0.415		0.2
10.67	1.00158	10.67	0.939736	10.67	0.888957		0.415		0.2
10.68	1.00167	10.68	0.939726	10.68	0.889031		0.415		0.2
10.69	1.00194	10.69	0.939717	10.69	0.889224		0.415		0.2
10.7	1.00201	10.7	0.939711	10.7	0.889276		0.415001		0.2
10.71	1.00171	10.71	0.939708	10.71	0.889067		0.415004		0.2
10.72	1.00213	10.72	0.939707	10.72	0.889367		0.415034		0.200166
10.73	1.00152	10.73	0.939708	10.73	0.888932		0.415056		0.200281
10.74	1.00197	10.74	0.939713	10.74	0.889252		0.415075		0.200375
10.75	1.00191	10.75	0.93972	10.75	0.889201		0.415107		0.200526
10.76	1.00213	10.76	0.93973	10.76	0.889357		0.415162		0.2008
10.77	1.00173	10.77	0.939744	10.77	0.889058		0.415276		0.201362
10.78	1.00167	10.78	0.939761	10.78	0.889006		0.415567		0.202804
10.79	1.00191	10.79	0.939782	10.79	0.889168		0.416951		0.209614
10.8	1.00178	10.8	0.939807	10.8	0.889059		0.441837		0.332681
10.81	1.00193	10.81	0.939835	10.81	0.889146		0.425851		0.254335
10.82	1.00195	10.82	0.939868	10.82	0.889142		0.416032		0.205146
10.83	1.00203	10.83	0.939904	10.83	0.889175		0.415407		0.202025
10.84	1.00208	10.84	0.939944	10.84	0.889189		0.415225		0.201095
10.85	1.00183	10.85	0.939989	10.85	0.888986		0.415181		0.200771
10.86	1.002	10.86	0.940038	10.86	0.889074		0.415127		0.200468
10.87	1.00191	10.87	0.94009	10.87	0.888976		0.415108		0.200332
10.88	1.00221	10.88	0.940148	10.88	0.889157		0.415107		0.200252
10.89	1.00225	10.89	0.940209	10.89	0.889151		0.415094		0.200058
10.9	1.00222	10.9	0.940275	10.9	0.88909		0.415132		0.2
10.91	1.00232	10.91	0.940344	10.91	0.889119		0.415245		0.200007
10.92	1.00236	10.92	0.940418	10.92	0.889098		0.415604		0.200007
10.93	1.00246	10.93	0.940496	10.93	0.889122		0.421039		0.200086
10.94	1.00277	10.94	0.940578	10.94	0.889294		0.429773		0.200209
10.95	1.00243	10.95	0.940664	10.95	0.888998		0.416548		0.200022
10.96	1.00247	10.96	0.940753	10.96	0.888975		0.415368		0.200007
10.97	1.00286	10.97	0.940846	10.97	0.889194		0.415176		0.2
10.98	1.00307	10.98	0.940942	10.98	0.889284		0.415102		0.200007
10.99	1.00291	10.99	0.941042	10.99	0.889111		0.415068		0.200007
11	1.00259	11	0.941145	11	0.88882		0.415048		0.200014
11.01	1.00257	11.01	0.94125	11.01	0.888748		0.415036		0.200014
11.02	1.00336	11.02	0.941357	11.02	0.889243		0.415021		0.200043
11.03	1.00341	11.03	0.941467	11.03	0.889213		0.415001		0.200072
11.04	1.00316	11.04	0.941579	11.04	0.888964		0.415002		0.200137
11.05	1.0036	11.05	0.941692	11.05	0.889211		0.415004		0.200512
11.06	1.00393	11.06	0.941806	11.06	0.889372		0.415009		0.203726
11.07	1.00368	11.07	0.941921	11.07	0.88913		0.415099		0.201038
11.08	1.00402	11.08	0.942036	11.08	0.8893		0.415153		0.200497
11.09	1.00403	11.09	0.942151	11.09	0.889236		0.415018		0.201679
11.1	1.00426	11.1	0.942265	11.1	0.88933		0.415013		0.217405
11.11	1.00414	11.11	0.942379	11.11	0.889176		0.415095		0.205679
11.12	1.00491	11.12	0.94249	11.12	0.889659		0.415186		0.201052
11.13	1.00493	11.13	0.9426	11.13	0.889607		0.415034		0.201189
11.14	1.00489	11.14	0.942707	11.14	0.889511		0.415035		0.205369
11.15	1.00459	11.15	0.942812	11.15	0.889233		0.415164		0.20302
11.16	1.00503	11.16	0.942912	11.16	0.889483		0.415299		0.203351
11.17	1.00501	11.17	0.943009	11.17	0.88941		0.415088		0.213924
11.18	1.00524	11.18	0.943102	11.18	0.88952		0.415181		0.338414
11.19	1.00525	11.19	0.94319	11.19	0.889476		0.416718		0.242883
11.2	1.0052	11.2	0.943273	11.2	0.889385		0.417605		0.204577
11.21	1.00557	11.21	0.94335	11.21	0.889603		0.41529		0.202184
11.22	1.00559	11.22	0.943422	11.22	0.889572		0.415273		0.203495
11.23	1.00574	11.23	0.943488	11.23	0.889639		0.415358		0.20142
11.24	1.00585	11.24	0.943548	11.24	0.889683		0.415287		0.200721
11.25	1.00575	11.25	0.943601	11.25	0.889578		0.415066		0.200656
11.26	1.00582	11.26	0.943649	11.26	0.889597		0.415059		0.200757
11.27	1.00556	11.27	0.94369	11.27	0.889392		0.415081		0.200987
11.28	1.00601	11.28	0.943725	11.28	0.889686		0.415151		0.202292
11.29	1.00567	11.29	0.943753	11.29	0.889428		0.41566		0.222991
11.3	1.00609	11.3	0.943776	11.3	0.889716		0.419708		0.254905
11.31	1.00614	11.31	0.943793	11.31	0.889743		0.419262		0.208814
11.32	1.00574	11.32	0.943805	11.32	0.889451		0.416121		0.201578
11.33	1.00603	11.33	0.943811	11.33	0.889648		0.41516		0.20075
11.34	1.00589	11.34	0.943813	11.34	0.889552		0.415074		0.200461
11.35	1.00588	11.35	0.94381	11.35	0.889546		0.415043		0.200368
11.36	1.00593	11.36	0.943804	11.36	0.889588		0.41503		0.200627
11.37	1.00627	11.37	0.943793	11.37	0.889832		0.415029		0.203805
11.38	1.00585	11.38	0.94378	11.38	0.889541		0.415054		0.20129
11.39	1.00589	11.39	0.943763	11.39	0.889584		0.415041		0.200281
11.4	1.00561	11.4	0.943745	11.4	0.889396		0.41501		0.201441
11.41	1.00548	11.41	0.943724	11.41	0.889311		0.415028		0.203733
11.42	1.00578	11.42	0.943702	11.42	0.889541		0.415243		0.200714
11.43	1.00537	11.43	0.943678	11.43	0.889265		0.415089		0.200259
11.44	1.00508	11.44	0.943653	11.44	0.889075		0.415015		0.200281
11.45	1.00539	11.45	0.943627	11.45	0.889309		0.415013		0.200425
11.46	1.00515	11.46	0.943601	11.46	0.889155		0.415018		0.200908
11.47	1.00514	11.47	0.943573	11.47	0.889162		0.415046		0.205881
11.48	1.00509	11.48	0.943546	11.48	0.889145		0.415165		0.228605
11.49	1.00497	11.49	0.943519	11.49	0.889072		0.416298		0.206977
11.5	1.00467	11.5	0.943491	11.5	0.888876		0.415701		0.201059
11.51	1.0046	11.51	0.943463	11.51	0.888846		0.415131		0.20271
11.52	1.00406	11.52	0.943435	11.52	0.888484		0.415355		0.202061
11.53	1.00442	11.53	0.943406	11.53	0.888756		0.415735		0.200375
11.54	1.00433	11.54	0.943377	11.54	0.888707		0.415766		0.20031
11.55	1.00407	11.55	0.943348	11.55	0.888537		0.421391		0.201103
11.56	1.00463	11.56	0.943318	11.56	0.888958		0.417528		0.200641
11.57	1.00454	11.57	0.943287	11.57	0.888908		0.415363		0.200634
11.58	1.004	11.58	0.943254	11.58	0.888549		0.41653		0.206912
11.59	1.0044	11.59	0.94322	11.59	0.888851		0.41723		0.210566
11.6	1.00416	11.6	0.943185	11.6	0.888703		0.415338		0.201499
11.61	1.00447	11.61	0.943147	11.61	0.888945		0.415091		0.200332
11.62	1.00461	11.62	0.943106	11.62	0.889071		0.415055		0.200173
11.63	1.00432	11.63	0.943063	11.63	0.888891		0.415042		0.20013
11.64	1.00395	11.64	0.943018	11.64	0.888656		0.415032		0.20018
11.65	1.00414	11.65	0.942968	11.65	0.888821		0.415039		0.200814
11.66	1.00481	11.66	0.942916	11.66	0.889328		0.415166		0.20044
11.67	1.00459	11.67	0.94286	11.67	0.889206		0.415161		0.200389
11.68	1.00431	11.68	0.9428	11.68	0.88904		0.415175		0.204346
11.69	1.00423	11.69	0.942736	11.69	0.889024		0.416904		0.203416
11.7	1.00451	11.7	0.942668	11.7	0.889261		0.418023		0.20062
11.71	1.00405	11.71	0.942597	11.71	0.88898		0.415519		0.202919
11.72	1.00482	11.72	0.942521	11.72	0.889574		0.415259		0.206097
11.73	1.00454	11.73	0.942442	11.73	0.889421		0.415569		0.201268
11.74	1.00453	11.74	0.94236	11.74	0.889465		0.415186		0.200461
11.75	1.00409	11.75	0.942273	11.75	0.889207		0.415079		0.201117
11.76	1.00461	11.76	0.942184	11.76	0.889627		0.415136		0.20036
11.77	1.00476	11.77	0.942092	11.77	0.889789		0.415055		0.200072
11.78	1.00406	11.78	0.941998	11.78	0.889349		0.415014		0.200043
11.79	1.00435	11.79	0.941902	11.79	0.889614		0.415007		0.200029
11.8	1.00425	11.8	0.941803	11.8	0.889606		0.415006		0.200022
11.81	1.00416	11.81	0.941704	11.81	0.889601		0.415035		0.20005
11.82	1.00396	11.82	0.941603	11.82	0.889517		0.415052		0.20005
11.83	1.00347	11.83	0.941502	11.83	0.889228		0.415015		0.200036
11.84	1.0039	11.84	0.941401	11.84	0.889597		0.415021		0.200324
11.85	1.00361	11.85	0.941301	11.85	0.889453		0.415108		0.200295
11.86	1.00378	11.86	0.941201	11.86	0.889637		0.415164		0.200043
11.87	1.00381	11.87	0.941102	11.87	0.889717		0.415059		0.200022
11.88	1.00316	11.88	0.941004	11.88	0.889313		0.415055		0.200029
11.89	1.00304	11.89	0.940909	11.89	0.889286		0.415093		0.200065
11.9	1.00314	11.9	0.940815	11.9	0.889416		0.415214		0.200634
11.91	1.00303	11.91	0.940724	11.91	0.889388		0.416446		0.201456
11.92	1.00289	11.92	0.940636	11.92	0.889342		0.421102		0.200432
11.93	1.00265	11.93	0.940551	11.93	0.889224		0.417017		0.200159
11.94	1.00278	11.94	0.940469	11.94	0.889365		0.41523		0.200173
11.95	1.00271	11.95	0.94039	11.95	0.889364		0.415133		0.200216
11.96	1.00279	11.96	0.940315	11.96	0.889465		0.415074		0.200324
11.97	1.0027	11.97	0.940244	11.97	0.889445		0.415048		0.200569
11.98	1.00281	11.98	0.940177	11.98	0.889564		0.415048		0.20129
11.99	1.0024	11.99	0.940113	11.99	0.889311		0.415074		0.208894
12	1.00259	12	0.940054	12	0.889487		0.415328		0.23822
12.01	1.00281	12.01	0.939999	12.01	0.889674		0.416915		0.213405
12.02	1.00208	12.02	0.939947	12.02	0.889188		0.415803		0.20142
12.03	1.00205	12.03	0.939901	12.03	0.889196		0.415077		0.200591
12.04	1.00223	12.04	0.939858	12.04	0.88935		0.415031		0.200332
12.05	1.00188	12.05	0.939819	12.05	0.889121		0.415024		0.200238
12.06	1.00249	12.06	0.939785	12.06	0.88958		0.415043		0.200281
12.07	1.00215	12.07	0.939754	12.07	0.889356		0.415018		0.200159
12.08	1.00215	12.08	0.939728	12.08	0.889369		0.415007		0.200086
12.09	1.00195	12.09	0.939706	12.09	0.889237		0.415004		0.200022
12.1	1.00256	12.1	0.939687	12.1	0.889682		0.415002		0.2
12.11	1.00196	12.11	0.939673	12.11	0.889267		0.415001		0.2
12.12	1.00209	12.12	0.939662	12.12	0.889367		0.415001		0.200007
12.13	1.00252	12.13	0.939654	12.13	0.889679		0.415004		0.200022
12.14	1.00233	12.14	0.93965	12.14	0.889542		0.415007		0.200151
12.15	1.00234	12.15	0.939649	12.15	0.889551		0.415022		0.200151
12.16	1.00223	12.16	0.939652	12.16	0.889471		0.415029		0.200058
12.17	1.00223	12.17	0.939657	12.17	0.889472		0.415032		0.200245
12.18	1.0022	12.18	0.939665	12.18	0.889443		0.415273		0.200245
12.19	1.00199	12.19	0.939676	12.19	0.889284		0.415302		0.200223
12.2	1.00231	12.2	0.93969	12.2	0.889506		0.415155		0.202429
12.21	1.00194	12.21	0.939705	12.21	0.889235		0.416248		0.201578
12.22	1.00208	12.22	0.939723	12.22	0.889326		0.415891		0.200195
12.23	1.00197	12.23	0.939742	12.23	0.889232		0.415126		0.200065
12.24	1.00213	12.24	0.939763	12.24	0.889333		0.415041		0.20005
12.25	1.0022	12.25	0.939786	12.25	0.889367		0.415041		0.20013
12.26	1.00212	12.26	0.939809	12.26	0.889298		0.415156		0.200541
12.27	1.00213	12.27	0.939834	12.27	0.889294		0.415488		0.200252
12.28	1.00177	12.28	0.939859	12.28	0.889016		0.415276		0.200072
12.29	1.00188	12.29	0.939886	12.29	0.889084		0.415436		0.20018
12.3	1.00262	12.3	0.939912	12.3	0.889594		0.415198		0.200151
12.31	1.00216	12.31	0.939939	12.31	0.889245		0.415046		0.200995
12.32	1.00218	12.32	0.939967	12.32	0.889246		0.415068		0.201362
12.33	1.00192	12.33	0.939994	12.33	0.889042		0.415048		0.200389
12.34	1.00207	12.34	0.940021	12.34	0.889136		0.415015		0.200058
12.35	1.00204	12.35	0.940048	12.35	0.889094		0.415006		0.200029
12.36	1.00199	12.36	0.940074	12.36	0.889043		0.415004		0.200029
12.37	1.00205	12.37	0.940099	12.37	0.889076		0.415007		0.200079
12.38	1.0017	12.38	0.940124	12.38	0.888806		0.415018		0.200115
12.39	1.00171	12.39	0.940148	12.39	0.888803		0.415032		0.200252
12.4	1.00185	12.4	0.940171	12.4	0.888891		0.415174		0.200346
12.41	1.00205	12.41	0.940192	12.41	0.889019		0.415237		0.20036
12.42	1.00178	12.42	0.940212	12.42	0.888814		0.41514		0.200663
12.43	1.00154	12.43	0.940231	12.43	0.888629		0.415139		0.201312
12.44	1.00225	12.44	0.940248	12.44	0.889123		0.415229		0.205982
12.45	1.00262	12.45	0.940264	12.45	0.889378		0.416091		0.241924
12.46	1.00208	12.46	0.940278	12.46	0.888986		0.422718		0.221607
12.47	1.00221	12.47	0.94029	12.47	0.889072		0.419036		0.202285
12.48	1.00187	12.48	0.940301	12.48	0.888819		0.415831		0.201204
12.49	1.00205	12.49	0.94031	12.49	0.888948		0.41606		0.200577
12.5	1.00222	12.5	0.940316	12.5	0.889065		0.415451		0.200281
12.51	1.0026	12.51	0.940321	12.51	0.889328		0.415091		0.200202
12.52	1.00212	12.52	0.940324	12.52	0.888986		0.415062		0.200267
12.53	1.00234	12.53	0.940325	12.53	0.88914		0.415092		0.200807
12.54	1.00208	12.54	0.940324	12.54	0.888957		0.415055		0.200389
12.55	1.00234	12.55	0.940321	12.55	0.889142		0.415017		0.200036
12.56	1.00245	12.56	0.940316	12.56	0.889222		0.415013		0.200022
12.57	1.00269	12.57	0.940309	12.57	0.889403		0.415021		0.200029
12.58	1.00235	12.58	0.9403	12.58	0.889161		0.415088		0.200173
12.59	1.00221	12.59	0.94029	12.59	0.88907		0.41566		0.200108
12.6	1.00251	12.6	0.940278	12.6	0.889291		0.415358		0.200101
12.61	1.00283	12.61	0.940264	12.61	0.889528		0.415038		0.200223
12.62	1.0026	12.62	0.940249	12.62	0.889374		0.415017		0.200123
12.63	1.00229	12.63	0.940232	12.63	0.889166		0.415013		0.200086
12.64	1.00236	12.64	0.940214	12.64	0.88922		0.415027		0.200086
12.65	1.00285	12.65	0.940195	12.65	0.889581		0.415029		0.200468
12.66	1.00253	12.66	0.940175	12.66	0.889372		0.415152		0.201276
12.67	1.00246	12.67	0.940154	12.67	0.889329		0.415242		0.200634
12.68	1.00237	12.68	0.940132	12.68	0.889278		0.415121		0.200072
12.69	1.00225	12.69	0.94011	12.69	0.889212		0.415033		0.200043
12.7	1.00212	12.7	0.940087	12.7	0.88913		0.41502		0.200036
12.71	1.00237	12.71	0.940064	12.71	0.889322		0.41505		0.200065
12.72	1.00246	12.72	0.940041	12.72	0.889398		0.415041		0.200151
12.73	1.00252	12.73	0.940019	12.73	0.889454		0.415066		0.201859
12.74	1.00247	12.74	0.939996	12.74	0.889436		0.415777		0.201225
12.75	1.00254	12.75	0.939974	12.75	0.889495		0.415477		0.200267
12.76	1.00268	12.76	0.939953	12.76	0.889608		0.415088		0.20005
12.77	1.00212	12.77	0.939933	12.77	0.889224		0.415021		0.200029
12.78	1.00193	12.78	0.939913	12.78	0.889103		0.415016		0.200029
12.79	1.002	12.79	0.939895	12.79	0.889158		0.415015		0.200029
12.8	1.0024	12.8	0.939878	12.8	0.889454		0.415024		0.200137
12.81	1.00235	12.81	0.939863	12.81	0.889427		0.415208		0.200295
12.82	1.00223	12.82	0.939849	12.82	0.889352		0.415294		0.20018
12.83	1.00193	12.83	0.939837	12.83	0.889144		0.415146		0.200223
12.84	1.00229	12.84	0.939827	12.84	0.889411		0.415027		0.200202
12.85	1.00214	12.85	0.939818	12.85	0.889307		0.415038		0.201276
12.86	1.00227	12.86	0.939811	12.86	0.889403		0.415418		0.201074
12.87	1.0019	12.87	0.939806	12.87	0.889142		0.415287		0.200396
12.88	1.00222	12.88	0.939803	12.88	0.889372		0.415084		0.200058
12.89	1.00229	12.89	0.939801	12.89	0.889426		0.415014		0.200029
12.9	1.00235	12.9	0.939801	12.9	0.889465		0.415007		0.200014
12.91	1.00211	12.91	0.939803	12.91	0.889295		0.415004		0.200007
12.92	1.00193	12.92	0.939807	12.92	0.889163		0.415002		0.200007
12.93	1.00222	12.93	0.939812	12.93	0.889368		0.415001		0.200007
12.94	1.0016	12.94	0.939819	12.94	0.88892		0.415001		0.200007
12.95	1.00217	12.95	0.939828	12.95	0.88932		0.415001		0.2
12.96	1.00225	12.96	0.939837	12.96	0.889372		0.415001		0.200007
12.97	1.00223	12.97	0.939849	12.97	0.889354		0.415003		0.200014
12.98	1.00187	12.98	0.939861	12.98	0.889091		0.415006		0.200022
12.99	1.00215	12.99	0.939875	12.99	0.88928		0.415008		0.200029
13	1.00227	13	0.939889	13	0.889354		0.41501		0.20005
13.01	1.00182	13.01	0.939904	13.01	0.889026		0.415017		0.200123
13.02	1.00206	13.02	0.939919	13.02	0.889188		0.415058		0.200843
13.03	1.0022	13.03	0.939933	13.03	0.889277		0.415295		0.20067
13.04	1.00241	13.04	0.939947	13.04	0.889424		0.415229		0.202868
13.05	1.00214	13.05	0.93996	13.05	0.889224		0.415899		0.203056
13.06	1.00212	13.06	0.939971	13.06	0.889198		0.415684		0.20165
13.07	1.00208	13.07	0.93998	13.07	0.889166		0.415517		0.200324
13.08	1.00206	13.08	0.939986	13.08	0.88915		0.415475		0.200166
13.09	1.00213	13.09	0.939988	13.09	0.889199		0.415293		0.200065
13.1	1.00225	13.1	0.939988	13.1	0.889284		0.415043		0.200043
13.11	1.00236	13.11	0.939984	13.11	0.88936		0.415019		0.200029
13.12	1.00229	13.12	0.939977	13.12	0.889315		0.415012		0.200022
13.13	1.00206	13.13	0.939966	13.13	0.889164		0.415008		0.200014
13.14	1.00179	13.14	0.939952	13.14	0.888981		0.415006		0.200007
13.15	1.00204	13.15	0.939936	13.15	0.889165		0.415007		0.200022
13.16	1.00226	13.16	0.939917	13.16	0.889336		0.415026		0.200101
13.17	1.00205	13.17	0.939897	13.17	0.889197		0.415066		0.200065
13.18	1.00224	13.18	0.939877	13.18	0.889343		0.415052		0.200072
13.19	1.00209	13.19	0.939857	13.19	0.889247		0.415081		0.20005
13.2	1.00218	13.2	0.939837	13.2	0.889324		0.415052		0.20005
13.21	1.00209	13.21	0.939819	13.21	0.889269		0.41502		0.200115
13.22	1.00214	13.22	0.939804	13.22	0.889319		0.415038		0.20111
13.23	1.00219	13.23	0.939791	13.23	0.889359		0.415439		0.201809
13.24	1.00238	13.24	0.939782	13.24	0.889498		0.415388		0.201211
13.25	1.00219	13.25	0.939777	13.25	0.889368		0.415279		0.200252
13.26	1.00234	13.26	0.939776	13.26	0.889474		0.415127		0.200151
13.27	1.00209	13.27	0.93978	13.27	0.889294		0.41524		0.200159
13.28	1.0024	13.28	0.939788	13.28	0.889511		0.415106		0.200123
13.29	1.0019	13.29	0.939801	13.29	0.88915		0.415066		0.200591
13.3	1.00213	13.3	0.939819	13.3	0.889297		0.41506		0.200569
13.31	1.00252	13.31	0.939842	13.31	0.889565		0.415039		0.200346
13.32	1.00252	13.32	0.939869	13.32	0.889549		0.41501		0.200043
13.33	1.00236	13.33	0.9399	13.33	0.889416		0.415009		0.200029
13.34	1.00226	13.34	0.939935	13.34	0.889322		0.415011		0.200029
13.35	1.002	13.35	0.939974	13.35	0.889115		0.415021		0.200072
13.36	1.00241	13.36	0.940016	13.36	0.88938		0.415141		0.200317
13.37	1.00226	13.37	0.94006	13.37	0.889247		0.415379		0.200274
13.38	1.00219	13.38	0.940107	13.38	0.889164		0.415311		0.201189
13.39	1.00259	13.39	0.940155	13.39	0.889424		0.415503		0.200634
13.4	1.002	13.4	0.940203	13.4	0.888976		0.415277		0.200858
13.41	1.0027	13.41	0.940253	13.41	0.88944		0.415111		0.200483
13.42	1.00245	13.42	0.940302	13.42	0.889231		0.415054		0.200281
13.43	1.00228	13.43	0.94035	13.43	0.889085		0.415026		0.200043
13.44	1.00238	13.44	0.940396	13.44	0.88913		0.415012		0.200022
13.45	1.00256	13.45	0.940441	13.45	0.889225		0.415007		0.200022
13.46	1.00242	13.46	0.940483	13.46	0.889106		0.415009		0.200108
13.47	1.00256	13.47	0.940523	13.47	0.889176		0.41508		0.200173
13.48	1.00225	13.48	0.940559	13.48	0.888937		0.415062		0.20018
13.49	1.00259	13.49	0.940591	13.49	0.889162		0.415046		0.200144
13.5	1.00242	13.5	0.94062	13.5	0.889022		0.415015		0.200209
13.51	1.00224	13.51	0.940644	13.51	0.888875		0.415069		0.200346
13.52	1.00261	13.52	0.940665	13.52	0.889125		0.415099		0.200555
13.53	1.00269	13.53	0.940681	13.53	0.889173		0.415104		0.201204
13.54	1.00271	13.54	0.940694	13.54	0.889179		0.415115		0.209204
13.55	1.00279	13.55	0.940702	13.55	0.889234		0.415133		0.220908
13.56	1.00315	13.56	0.940707	13.56	0.889486		0.415202		0.218371
13.57	1.00232	13.57	0.940709	13.57	0.888899		0.41578		0.214688
13.58	1.00279	13.58	0.940707	13.58	0.889229		0.418371		0.209297
13.59	1.00279	13.59	0.940703	13.59	0.889233		0.418494		0.202184
13.6	1.00258	13.6	0.940697	13.6	0.889085		0.426672		0.201261
13.61	1.00281	13.61	0.940689	13.61	0.889253		0.421486		0.202292
13.62	1.0031	13.62	0.940679	13.62	0.889469		0.41924		0.201831
13.63	1.00302	13.63	0.940669	13.63	0.889415		0.41686		0.205975
13.64	1.00297	13.64	0.940659	13.64	0.889386		0.416363		0.202926
13.65	1.00269	13.65	0.940648	13.65	0.889194		0.415648		0.20093
13.66	1.00302	13.66	0.940639	13.66	0.889436		0.416102		0.200656
13.67	1.00318	13.67	0.94063	13.67	0.889552		0.415581		0.205413
13.68	1.00294	13.68	0.940623	13.68	0.889385		0.415492		0.202544
13.69	1.00311	13.69	0.940617	13.69	0.889512		0.415864		0.201146
13.7	1.00348	13.7	0.940614	13.7	0.889781		0.424959		0.200368
13.71	1.00325	13.71	0.940612	13.71	0.889613		0.419835		0.201578
13.72	1.00294	13.72	0.940613	13.72	0.889392		0.417829		0.201045
13.73	1.0029	13.73	0.940617	13.73	0.889367		0.415406		0.204476
13.74	1.00326	13.74	0.940623	13.74	0.889618		0.415596		0.202623
13.75	1.00303	13.75	0.940631	13.75	0.88945		0.415499		0.201751
13.76	1.00307	13.76	0.940642	13.76	0.889468		0.417701		0.200382
13.77	1.00304	13.77	0.940656	13.77	0.889439		0.416443		0.201607
13.78	1.00303	13.78	0.940672	13.78	0.889421		0.416072		0.201153
13.79	1.00322	13.79	0.94069	13.79	0.889545		0.415161		0.205196
13.8	1.00293	13.8	0.94071	13.8	0.889325		0.415287		0.202703
13.81	1.00295	13.81	0.940731	13.81	0.88933		0.415201		0.201881
13.82	1.0028	13.82	0.940754	13.82	0.889208		0.415715		0.200252
13.83	1.00255	13.83	0.940778	13.83	0.889016		0.415353		0.200123
13.84	1.00265	13.84	0.940803	13.84	0.889075		0.415276		0.200094
13.85	1.00263	13.85	0.940828	13.85	0.889041		0.415049		0.200101
13.86	1.00269	13.86	0.940854	13.86	0.889068		0.41503		0.200151
13.87	1.00285	13.87	0.940879	13.87	0.889166		0.415032		0.200706
13.88	1.00284	13.88	0.940904	13.88	0.889145		0.415043		0.200771
13.89	1.00248	13.89	0.940928	13.89	0.888874		0.415072		0.205968
13.9	1.00299	13.9	0.940951	13.9	0.889224		0.415274		0.202991
13.91	1.00293	13.91	0.940973	13.91	0.889167		0.415356		0.203914
13.92	1.00314	13.92	0.940993	13.92	0.889303		0.418079		0.201124
13.93	1.00267	13.93	0.941011	13.93	0.888961		0.416535		0.20085
13.94	1.00286	13.94	0.941027	13.94	0.889085		0.417925		0.200209
13.95	1.00271	13.95	0.941041	13.95	0.888969		0.41596		0.200123
13.96	1.00287	13.96	0.941051	13.96	0.889077		0.415638		0.200072
13.97	1.003	13.97	0.941058	13.97	0.88917		0.415114		0.200072
13.98	1.00306	13.98	0.941063	13.98	0.889206		0.415063		0.200137
13.99	1.0029	13.99	0.941063	13.99	0.889093		0.415043		0.200649
14	1.0031	14	0.94106	14	0.889236		0.415046		0.200368
14.01	1.00265	14.01	0.941053	14.01	0.88892		0.41513		0.200303
14.02	1.00262	14.02	0.941042	14.02	0.888904		0.415635		0.201067
14.03	1.00295	14.03	0.941027	14.03	0.889153		0.415631		0.205852
14.04	1.00289	14.04	0.941009	14.04	0.889116		0.415378		0.203286
14.05	1.00311	14.05	0.940987	14.05	0.889289		0.415333		0.201557
14.06	1.0033	14.06	0.940962	14.06	0.889436		0.415494		0.20044
14.07	1.00286	14.07	0.940934	14.07	0.88914		0.415385		0.200209
14.08	1.00298	14.08	0.940904	14.08	0.889249		0.415295		0.200836
14.09	1.00288	14.09	0.940873	14.09	0.889192		0.415191		0.201398
14.1	1.00316	14.1	0.94084	14.1	0.889416		0.415062		0.201139
14.11	1.003	14.11	0.940807	14.11	0.889319		0.41532		0.200187
14.12	1.00302	14.12	0.940775	14.12	0.889354		0.41533		0.200065
14.13	1.00278	14.13	0.940744	14.13	0.889202		0.415312		0.200036
14.14	1.00288	14.14	0.940715	14.14	0.889292		0.415037		0.200022
14.15	1.00286	14.15	0.940689	14.15	0.88929		0.415015		0.200029
14.16	1.00297	14.16	0.940665	14.16	0.889381		0.415015		0.20005
14.17	1.00303	14.17	0.940646	14.17	0.88944		0.415071		0.200072
14.18	1.00294	14.18	0.940631	14.18	0.889381		0.415038		0.200173
14.19	1.00341	14.19	0.940621	14.19	0.889723		0.415048		0.200368
14.2	1.00283	14.2	0.940616	14.2	0.889315		0.415049		0.201903
14.21	1.00346	14.21	0.940616	14.21	0.889763		0.415111		0.201196
14.22	1.00304	14.22	0.940621	14.22	0.889457		0.415148		0.201268
14.23	1.00313	14.23	0.940633	14.23	0.889517		0.415331		0.200447
14.24	1.00326	14.24	0.94065	14.24	0.889599		0.415491		0.200195
14.25	1.00315	14.25	0.940672	14.25	0.889507		0.415528		0.200973
14.26	1.00332	14.26	0.9407	14.26	0.88961		0.415432		0.201088
14.27	1.00339	14.27	0.940733	14.27	0.889643		0.415081		0.201023
14.28	1.00326	14.28	0.940771	14.28	0.889526		0.41525		0.200144
14.29	1.00304	14.29	0.940814	14.29	0.889346		0.415141		0.200195
14.3	1.00316	14.3	0.940861	14.3	0.889397		0.415162		0.200094
14.31	1.00321	14.31	0.940912	14.31	0.889408		0.415101		0.200108
14.32	1.00314	14.32	0.940966	14.32	0.889324		0.415731		0.20005
14.33	1.00315	14.33	0.941023	14.33	0.889297		0.415279		0.200065
14.34	1.0031	14.34	0.941082	14.34	0.889223		0.415186		0.200267
14.35	1.00301	14.35	0.941143	14.35	0.889125		0.415043		0.200714
14.36	1.00319	14.36	0.941206	14.36	0.889215		0.415076		0.200476
14.37	1.00335	14.37	0.94127	14.37	0.889285		0.415167		0.200238
14.38	1.00345	14.38	0.941334	14.38	0.889318		0.415127		0.200447
14.39	1.00324	14.39	0.941399	14.39	0.889128		0.415128		0.200468
14.4	1.00353	14.4	0.941463	14.4	0.889296		0.415079		0.20338
14.41	1.00337	14.41	0.941526	14.41	0.889143		0.41527		0.201297
14.42	1.00345	14.42	0.941588	14.42	0.889167		0.415182		0.201341
14.43	1.00356	14.43	0.941649	14.43	0.889209		0.415542		0.200159
14.44	1.00362	14.44	0.941708	14.44	0.889212		0.415208		0.200108
14.45	1.00342	14.45	0.941765	14.45	0.88904		0.415127		0.200094
14.46	1.00345	14.46	0.941821	14.46	0.889025		0.415055		0.200173
14.47	1.00368	14.47	0.941874	14.47	0.889159		0.415032		0.201095
14.48	1.00382	14.48	0.941925	14.48	0.889222		0.415035		0.20062
14.49	1.00373	14.49	0.941973	14.49	0.889132		0.415042		0.2016
14.5	1.00363	14.5	0.94202	14.5	0.889029		0.415267		0.200865
14.51	1.00353	14.51	0.942064	14.51	0.888936		0.415231		0.20075
14.52	1.00366	14.52	0.942106	14.52	0.889001		0.415853		0.200231
14.53	1.00366	14.53	0.942146	14.53	0.88898		0.415404		0.200353
14.54	1.00423	14.54	0.942183	14.54	0.889359		0.41522		0.200202
14.55	1.00385	14.55	0.942219	14.55	0.889067		0.415111		0.200086
14.56	1.00396	14.56	0.942253	14.56	0.889124		0.415051		0.200036
14.57	1.00397	14.57	0.942285	14.57	0.889115		0.415047		0.200072
14.58	1.00402	14.58	0.942316	14.58	0.889131		0.415018		0.200519
14.59	1.00392	14.59	0.942345	14.59	0.889039		0.415044		0.200202
14.6	1.00403	14.6	0.942373	14.6	0.889102		0.415021		0.20018
14.61	1.0044	14.61	0.9424	14.61	0.889352		0.315		0.1
14.62	1.00408	14.62	0.942426	14.62	0.889109		0.315		0.1
14.63	1.00417	14.63	0.94245	14.63	0.889155		0.315		0.1
14.64	1.00475	14.64	0.942474	14.64	0.889549		0.315		0.1
14.65	1.00417	14.65	0.942498	14.65	0.889126		0.315		0.1
14.66	1.00435	14.66	0.94252	14.66	0.889242		0.315		0.1
14.67	1.00462	14.67	0.942542	14.67	0.889421		0.315		0.1
14.68	1.00467	14.68	0.942564	14.68	0.889443		0.315		0.1
14.69	1.00476	14.69	0.942585	14.69	0.889493		0.315		0.1
14.7	1.00413	14.7	0.942606	14.7	0.889032		0.315		0.1
14.71	1.00453	14.71	0.942626	14.71	0.889305		0.315		0.1
14.72	1.00476	14.72	0.942646	14.72	0.889458		0.315		0.1
14.73	1.00437	14.73	0.942667	14.73	0.889164		0.315		0.1
14.74	1.00495	14.74	0.942687	14.74	0.889563		0.315		0.1
14.75	1.00438	14.75	0.942707	14.75	0.889146		0.315		0.1
14.76	1.00448	14.76	0.942727	14.76	0.889204		0.315		0.1
14.77	1.00429	14.77	0.942746	14.77	0.889058		0.315004		0.100004
14.78	1.00453	14.78	0.942766	14.78	0.889216		0.315006		0.100004
14.79	1.0045	14.79	0.942786	14.79	0.889187		0.315008		0.100007
14.8	1.00467	14.8	0.942806	14.8	0.889296		0.315012		0.100011
14.81	1.00473	14.81	0.942827	14.81	0.889327		0.315018		0.100014
14.82	1.00448	14.82	0.942847	14.82	0.889137		0.315032		0.100025
14.83	1.00503	14.83	0.942868	14.83	0.88951		0.315072		0.100058
14.84	1.00493	14.84	0.942888	14.84	0.889428		0.31539		0.100317
14.85	1.0051	14.85	0.94291	14.85	0.889535		0.318344		0.102732
14.86	1.00478	14.86	0.942931	14.86	0.889294		0.315239		0.100195
14.87	1.00474	14.87	0.942953	14.87	0.889256		0.315061		0.10005
14.88	1.00486	14.88	0.942975	14.88	0.889326		0.315029		0.100025
14.89	1.005	14.89	0.942997	14.89	0.889412		0.315016		0.100014
14.9	1.00437	14.9	0.94302	14.9	0.888952		0.315011		0.100007
14.91	1.00436	14.91	0.943044	14.91	0.88893		0.315007		0.100007
14.92	1.00456	14.92	0.943068	14.92	0.889059		0.315006		0.100004
14.93	1.00501	14.93	0.943093	14.93	0.889365		0.315004		0.100004
14.94	1.00475	14.94	0.943118	14.94	0.889163		0.315		0.1
14.95	1.00506	14.95	0.943144	14.95	0.889366		0.315		0.1
14.96	1.00497	14.96	0.943171	14.96	0.889284		0.315		0.1
14.97	1.00486	14.97	0.943198	14.97	0.889189		0.315		0.1
14.98	1.00537	14.98	0.943227	14.98	0.88954		0.315		0.1
14.99	1.00484	14.99	0.943256	14.99	0.889143		0.315		0.1
15	1.00501	15	0.943286	15	0.889246		0.315		0.1
15.01	1.00502	15.01	0.943317	15.01	0.889233		0.315		0.1
15.02	1.00507	15.02	0.943349	15.02	0.889246		0.315		0.1
15.03	1.00503	15.03	0.943383	15.03	0.889199		0.315		0.100004
15.04	1.00509	15.04	0.943417	15.04	0.88922		0.315		0.1
15.05	1.00544	15.05	0.943452	15.05	0.889453		0.315		0.1
15.06	1.00487	15.06	0.943488	15.06	0.889022		0.315		0.1
15.07	1.00578	15.07	0.943525	15.07	0.889647		0.315		0.1
15.08	1.00568	15.08	0.943563	15.08	0.889553		0.315		0.1
15.09	1.00576	15.09	0.943602	15.09	0.889585		0.315049		0.1
15.1	1.00554	15.1	0.943642	15.1	0.889403		0.315624		0.1
15.11	1.00564	15.11	0.943682	15.11	0.88945		0.315822		0.1
15.12	1.00556	15.12	0.943724	15.12	0.88937		0.316131		0.100004
15.13	1.00595	15.13	0.943766	15.13	0.889621		0.316653		0.100004
15.14	1.00512	15.14	0.943808	15.14	0.889006		0.317638		0.100004
15.15	1.00575	15.15	0.943851	15.15	0.889426		0.319849		0.100007
15.16	1.00524	15.16	0.943894	15.16	0.889039		0.326572		0.100022
15.17	1.00549	15.17	0.943938	15.17	0.889193		0.406224		0.100159
15.18	1.00584	15.18	0.94398	15.18	0.889412		0.683421		0.100652
15.19	1.00569	15.19	0.944023	15.19	0.88928		0.338485		0.100043
15.2	1.00545	15.2	0.944065	15.2	0.889087		0.322225		0.100014
15.21	1.00544	15.21	0.944106	15.21	0.889053		0.318524		0.100014
15.22	1.00553	15.22	0.944147	15.22	0.889092		0.317245		0.10027
15.23	1.00552	15.23	0.944186	15.23	0.88906		0.316589		0.100353
15.24	1.00568	15.24	0.944223	15.24	0.889151		0.316275		0.100479
15.25	1.00585	15.25	0.94426	15.25	0.889252		0.316171		0.100695
15.26	1.00572	15.26	0.944295	15.26	0.889138		0.316175		0.101103
15.27	1.00592	15.27	0.944328	15.27	0.889259		0.316305		0.101993
15.28	1.00552	15.28	0.94436	15.28	0.888958		0.31802		0.104609
15.29	1.00605	15.29	0.94439	15.29	0.889312		0.334706		0.130079
15.3	1.00588	15.3	0.944419	15.3	0.889175		0.433047		0.28018
15.31	1.00635	15.31	0.944448	15.31	0.88949		0.323177		0.112483
15.32	1.00604	15.32	0.944475	15.32	0.889253		0.317236		0.103413
15.33	1.00584	15.33	0.944502	15.33	0.889096		0.316063		0.101622
15.34	1.00603	15.34	0.944529	15.34	0.889217		0.315617		0.100944
15.35	1.00602	15.35	0.944556	15.35	0.889191		0.315402		0.100613
15.36	1.00649	15.36	0.944583	15.36	0.889513		0.315283		0.100432
15.37	1.00687	15.37	0.94461	15.37	0.889764		0.315209		0.100321
15.38	1.0063	15.38	0.944639	15.38	0.889342		0.315146		0.100223
15.39	1.00624	15.39	0.944668	15.39	0.889283		0.315		0.1
15.4	1.00608	15.4	0.944699	15.4	0.88915		0.315		0.1
15.41	1.00572	15.41	0.944731	15.41	0.888872		0.315		0.1
15.42	1.00646	15.42	0.944765	15.42	0.889375		0.315004		0.1
15.43	1.00633	15.43	0.944801	15.43	0.889267		0.315006		0.1
15.44	1.00597	15.44	0.944838	15.44	0.888989		0.315008		0.1
15.45	1.0068	15.45	0.944877	15.45	0.889555		0.315012		0.1
15.46	1.00676	15.46	0.944918	15.46	0.889499		0.315018		0.1
15.47	1.00628	15.47	0.94496	15.47	0.889134		0.315032		0.100004
15.48	1.00649	15.48	0.945005	15.48	0.889257		0.315071		0.100004
15.49	1.00651	15.49	0.945051	15.49	0.889239		0.315328		0.100022
15.5	1.00671	15.5	0.945098	15.5	0.889356		0.318503		0.100241
15.51	1.0066	15.51	0.945147	15.51	0.88925		0.31537		0.100025
15.52	1.00657	15.52	0.945198	15.52	0.889191		0.315073		0.100004
15.53	1.00651	15.53	0.945249	15.53	0.889123		0.315033		0.100004
15.54	1.00679	15.54	0.945302	15.54	0.889289		0.315018		0.1
15.55	1.00717	15.55	0.945356	15.55	0.889521		0.315012		0.1
15.56	1.00693	15.56	0.945411	15.56	0.889324		0.315008		0.1
15.57	1.00727	15.57	0.945467	15.57	0.889533		0.315006		0.1
15.58	1.00714	15.58	0.945523	15.58	0.8894		0.315004		0.1
15.59	1.00692	15.59	0.94558	15.59	0.889209		0.315		0.1
15.6	1.00702	15.6	0.945637	15.6	0.889251		0.315		0.1
15.61	1.00667	15.61	0.945694	15.61	0.888967		0.315		0.1
15.62	1.0067	15.62	0.945752	15.62	0.888953		0.315		0.1
15.63	1.00717	15.63	0.94581	15.63	0.889249		0.315		0.1
15.64	1.00745	15.64	0.945867	15.64	0.889413		0.315		0.1
15.65	1.00732	15.65	0.945925	15.65	0.889289		0.315001		0.1
15.66	1.00726	15.66	0.945983	15.66	0.889206		0.315002		0.1
15.67	1.00714	15.67	0.946041	15.67	0.889087		0.315019		0.1
15.68	1.0075	15.68	0.946098	15.68	0.889307		0.315003		0.1
15.69	1.00769	15.69	0.946156	15.69	0.889407		0.315002		0.1
15.7	1.00775	15.7	0.946213	15.7	0.889418		0.315003		0.100004
15.71	1.00771	15.71	0.946269	15.71	0.889358		0.315004		0.100004
15.72	1.0079	15.72	0.946326	15.72	0.889456		0.315008		0.100007
15.73	1.00798	15.73	0.946382	15.73	0.889477		0.315019		0.100018
15.74	1.00786	15.74	0.946437	15.74	0.889358		0.315146		0.100126
15.75	1.00797	15.75	0.946492	15.75	0.889407		0.315662		0.100566
15.76	1.00778	15.76	0.946546	15.76	0.889241		0.315049		0.100043
15.77	1.00801	15.77	0.9466	15.77	0.889368		0.315013		0.100011
15.78	1.00765	15.78	0.946652	15.78	0.889079		0.315007		0.100007
15.79	1.00791	15.79	0.946704	15.79	0.889237		0.315004		0.100004
15.8	1.00799	15.8	0.946754	15.8	0.889263		0.315002		0.100004
15.81	1.00783	15.81	0.946804	15.81	0.889119		0.315032		0.1
15.82	1.00772	15.82	0.946851	15.82	0.889012		0.315044		0.1
15.83	1.00794	15.83	0.946898	15.83	0.889134		0.315059		0.1
15.84	1.00836	15.84	0.946943	15.84	0.889407		0.315083		0.1
15.85	1.00854	15.85	0.946986	15.85	0.889509		0.31513		0.1
15.86	1.00831	15.86	0.947028	15.86	0.889321		0.315228		0.1
15.87	1.00847	15.87	0.947068	15.87	0.889414		0.315502		0.100004
15.88	1.00816	15.88	0.947106	15.88	0.889169		0.317382		0.100018
15.89	1.00817	15.89	0.947142	15.89	0.889152		0.338743		0.100123
15.9	1.00824	15.9	0.947177	15.9	0.889179		0.318024		0.100029
15.91	1.00854	15.91	0.94721	15.91	0.889372		0.315543		0.100022
15.92	1.00785	15.92	0.947241	15.92	0.888868		0.315253		0.100036
15.93	1.00828	15.93	0.947271	15.93	0.889151		0.315162		0.100065
15.94	1.00832	15.94	0.9473	15.94	0.889165		0.315158		0.100166
15.95	1.0081	15.95	0.947327	15.95	0.888988		0.315901		0.101932
15.96	1.00869	15.96	0.947354	15.96	0.889394		0.316399		0.103182
15.97	1.00873	15.97	0.94738	15.97	0.889408		0.31513		0.100231
15.98	1.00885	15.98	0.947406	15.98	0.889477		0.315034		0.100076
15.99	1.00883	15.99	0.947432	15.99	0.889446		0.315016		0.10004
16	1.00855	16	0.947458	16	0.889232		0.31501		0.100022
16.01	1.009	16.01	0.947484	16.01	0.889533		0.315007		0.100014
16.02	1.00898	16.02	0.947511	16.02	0.889507		0.315004		0.100011
16.03	1.00863	16.03	0.947539	16.03	0.889238		0.315004		0.100007
16.04	1.00834	16.04	0.947568	16.04	0.889019		0.315001		0.100004
16.05	1.00865	16.05	0.947599	16.05	0.889216		0.315		0.1
16.06	1.00845	16.06	0.94763	16.06	0.889053		0.315		0.1
16.07	1.00829	16.07	0.947664	16.07	0.888925		0.315		0.1
16.08	1.0087	16.08	0.947699	16.08	0.889193		0.315		0.1
16.09	1.00851	16.09	0.947735	16.09	0.889033		0.315		0.1
16.1	1.00912	16.1	0.947772	16.1	0.889443		0.315		0.1
16.11	1.00899	16.11	0.947811	16.11	0.889326		0.315		0.1
16.12	1.0091	16.12	0.947851	16.12	0.889384		0.315		0.1
16.13	1.00911	16.13	0.947891	16.13	0.889366		0.315		0.1
16.14	1.0092	16.14	0.947931	16.14	0.88941		0.315		0.1
16.15	1.00903	16.15	0.947971	16.15	0.889264		0.315001		0.1
16.16	1.00932	16.16	0.948011	16.16	0.88944		0.315001		0.1
16.17	1.00912	16.17	0.94805	16.17	0.889276		0.315002		0.100004
16.18	1.00899	16.18	0.948087	16.18	0.88916		0.315004		0.100007
16.19	1.00884	16.19	0.948122	16.19	0.889034		0.315025		0.100036
16.2	1.00911	16.2	0.948155	16.2	0.889209		0.315099		0.100148
16.21	1.00908	16.21	0.948186	16.21	0.889165		0.315013		0.100018
16.22	1.00912	16.22	0.948214	16.22	0.889179		0.31501		0.100007
16.23	1.00961	16.23	0.948239	16.23	0.889508		0.315017		0.100011
16.24	1.00919	16.24	0.948262	16.24	0.889197		0.315051		0.100036
16.25	1.00926	16.25	0.948281	16.25	0.889234		0.315698		0.100523
16.26	1.00929	16.26	0.948298	16.26	0.889246		0.31527		0.100202
16.27	1.00893	16.27	0.948313	16.27	0.888983		0.315033		0.100022
16.28	1.00861	16.28	0.948326	16.28	0.888748		0.315024		0.100011
16.29	1.00926	16.29	0.948337	16.29	0.889203		0.315038		0.100007
16.3	1.00906	16.3	0.948348	16.3	0.889055		0.315304		0.100032
16.31	1.00941	16.31	0.948358	16.31	0.889295		0.315839		0.10009
16.32	1.00935	16.32	0.948367	16.32	0.889252		0.315072		0.100007
16.33	1.00962	16.33	0.948378	16.33	0.889435		0.315021		0.100004
16.34	1.00955	16.34	0.94839	16.34	0.889374		0.315011		0.1
16.35	1.0097	16.35	0.948403	16.35	0.889475		0.315017		0.100004
16.36	1.00998	16.36	0.948419	16.36	0.889665		0.315049		0.100007
16.37	1.00923	16.37	0.948438	16.37	0.889119		0.315007		0.1
16.38	1.00956	16.38	0.94846	16.38	0.88934		0.315003		0.1
16.39	1.01002	16.39	0.948485	16.39	0.889653		0.315001		0.1
16.4	1.00962	16.4	0.948513	16.4	0.889356		0.315		0.1
16.41	1.00945	16.41	0.948546	16.41	0.889212		0.315		0.1
16.42	1.00998	16.42	0.948582	16.42	0.889565		0.315		0.1
16.43	1.00969	16.43	0.948623	16.43	0.889338		0.315		0.1
16.44	1.01005	16.44	0.948667	16.44	0.889561		0.315		0.1
16.45	1.00985	16.45	0.948715	16.45	0.889396		0.315		0.1
16.46	1.00979	16.46	0.948767	16.46	0.889316		0.315		0.1
16.47	1.00976	16.47	0.948822	16.47	0.889263		0.315		0.1
16.48	1.0094	16.48	0.94888	16.48	0.888973		0.315		0.1
16.49	1.01006	16.49	0.948941	16.49	0.889404		0.315		0.1
16.5	1.00968	16.5	0.949005	16.5	0.889098		0.315001		0.1
16.51	1.01036	16.51	0.949071	16.51	0.889543		0.315004		0.1
16.52	1.00987	16.52	0.949139	16.52	0.889151		0.315034		0.100083
16.53	1.00969	16.53	0.949208	16.53	0.888983		0.315056		0.100141
16.54	1.01022	16.54	0.949279	16.54	0.889317		0.315075		0.100187
16.55	1.01048	16.55	0.94935	16.55	0.889454		0.315107		0.100263
16.56	1.00993	16.56	0.949421	16.56	0.889021		0.315162		0.1004
16.57	1.01032	16.57	0.949493	16.57	0.889255		0.315276		0.100681
16.58	1.01032	16.58	0.949563	16.58	0.889213		0.315567		0.101402
16.59	1.00957	16.59	0.949633	16.59	0.888638		0.316951		0.104807
16.6	1.01011	16.6	0.949702	16.6	0.88898		0.341837		0.166341
16.61	1.01077	16.61	0.949768	16.61	0.889412		0.325851		0.127168
16.62	1.01064	16.62	0.949833	16.62	0.889276		0.316032		0.102573
16.63	1.01045	16.63	0.949894	16.63	0.889103		0.315407		0.101013
16.64	1.01045	16.64	0.949953	16.64	0.889071		0.315225		0.100548
16.65	1.01083	16.65	0.950008	16.65	0.889304		0.315181		0.100386
16.66	1.01077	16.66	0.950059	16.66	0.889234		0.315127		0.100234
16.67	1.01081	16.67	0.950106	16.67	0.889234		0.315108		0.100166
16.68	1.01131	16.68	0.950149	16.68	0.88956		0.315107		0.100126
16.69	1.01067	16.69	0.950188	16.69	0.889081		0.315094		0.100029
16.7	1.0107	16.7	0.950222	16.7	0.889081		0.315132		0.1
16.71	1.01045	16.71	0.950252	16.71	0.888885		0.315245		0.100004
16.72	1.01116	16.72	0.950278	16.72	0.889378		0.315604		0.100004
16.73	1.01124	16.73	0.950301	16.73	0.889416		0.321039		0.100043
16.74	1.0115	16.74	0.950321	16.74	0.889594		0.329773		0.100105
16.75	1.01121	16.75	0.950338	16.75	0.889379		0.316548		0.100011
16.76	1.0107	16.76	0.950354	16.76	0.889004		0.315368		0.100004
16.77	1.01095	16.77	0.950369	16.77	0.889172		0.315176		0.1
16.78	1.0108	16.78	0.950383	16.78	0.889057		0.315102		0.100004
16.79	1.01136	16.79	0.950398	16.79	0.889449		0.315068		0.100004
16.8	1.01154	16.8	0.950414	16.8	0.889567		0.315048		0.100007
16.81	1.01138	16.81	0.950431	16.81	0.889443		0.315036		0.100007
16.82	1.01166	16.82	0.95045	16.82	0.889625		0.315021		0.100022
16.83	1.01131	16.83	0.950472	16.83	0.889367		0.315001		0.100036
16.84	1.01086	16.84	0.950498	16.84	0.889027		0.315002		0.100068
16.85	1.01097	16.85	0.950526	16.85	0.889094		0.315004		0.100256
16.86	1.01157	16.86	0.950558	16.86	0.889499		0.315009		0.101863
16.87	1.01123	16.87	0.950593	16.87	0.889235		0.315099		0.100519
16.88	1.0115	16.88	0.950631	16.88	0.889403		0.315153		0.100249
16.89	1.01185	16.89	0.950673	16.89	0.889626		0.315018		0.10084
16.9	1.01168	16.9	0.950718	16.9	0.889483		0.315013		0.108703
16.91	1.01145	16.91	0.950766	16.91	0.889288		0.315095		0.10284
16.92	1.01181	16.92	0.950816	16.92	0.88951		0.315186		0.100526
16.93	1.0118	16.93	0.950869	16.93	0.889472		0.315034		0.100595
16.94	1.01127	16.94	0.950923	16.94	0.889061		0.315035		0.102685
16.95	1.01177	16.95	0.950978	16.95	0.889389		0.315164		0.10151
16.96	1.01155	16.96	0.951034	16.96	0.889193		0.315299		0.101676
16.97	1.01114	16.97	0.951091	16.97	0.88887		0.315088		0.106962
16.98	1.01167	16.98	0.951147	16.98	0.889214		0.315181		0.169207
16.99	1.01169	16.99	0.951203	16.99	0.889194		0.316718		0.121441
17	1.01189	17	0.951259	17	0.889304		0.317605		0.102288
17.01	1.01208	17.01	0.951313	17.01	0.889405		0.31529		0.101092
17.02	1.0117	17.02	0.951366	17.02	0.889101		0.315273		0.101748
17.03	1.01185	17.03	0.951418	17.03	0.889176		0.315358		0.10071
17.04	1.01192	17.04	0.951468	17.04	0.889195		0.315287		0.10036
17.05	1.01162	17.05	0.951517	17.05	0.888953		0.315066		0.100328
17.06	1.01215	17.06	0.951564	17.06	0.8893		0.315059		0.100378
17.07	1.01246	17.07	0.95161	17.07	0.889497		0.315081		0.100494
17.08	1.01298	17.08	0.951654	17.08	0.889833		0.315151		0.101146
17.09	1.01151	17.09	0.951696	17.09	0.888769		0.31566		0.111495
17.1	1.01212	17.1	0.951737	17.1	0.889178		0.319708		0.127452
17.11	1.01228	17.11	0.951777	17.11	0.889263		0.319262		0.104407
17.12	1.01241	17.12	0.951816	17.12	0.889333		0.316121		0.100789
17.13	1.01223	17.13	0.951854	17.13	0.889179		0.31516		0.100375
17.14	1.01234	17.14	0.951891	17.14	0.889235		0.315074		0.100231
17.15	1.01277	17.15	0.951927	17.15	0.88952		0.315043		0.100184
17.16	1.01236	17.16	0.951963	17.16	0.889208		0.31503		0.100314
17.17	1.01237	17.17	0.951997	17.17	0.889197		0.315029		0.101903
17.18	1.01286	17.18	0.952031	17.18	0.889525		0.315054		0.100645
17.19	1.01268	17.19	0.952064	17.19	0.889372		0.315041		0.100141
17.2	1.01238	17.2	0.952096	17.2	0.88914		0.31501		0.100721
17.21	1.01251	17.21	0.952127	17.21	0.889218		0.315028		0.101867
17.22	1.01279	17.22	0.952157	17.22	0.889398		0.315243		0.100357
17.23	1.01237	17.23	0.952186	17.23	0.889077		0.315089		0.10013
17.24	1.01252	17.24	0.952214	17.24	0.889171		0.315015		0.100141
17.25	1.01228	17.25	0.952241	17.25	0.888982		0.315013		0.100213
17.26	1.01263	17.26	0.952266	17.26	0.889219		0.315018		0.100454
17.27	1.01293	17.27	0.95229	17.27	0.889417		0.315046		0.102941
17.28	1.01286	17.28	0.952313	17.28	0.889351		0.315165		0.114303
17.29	1.01241	17.29	0.952334	17.29	0.889018		0.316298		0.103488
17.3	1.0125	17.3	0.952353	17.3	0.88907		0.315701		0.10053
17.31	1.01304	17.31	0.952371	17.31	0.889444		0.315131		0.101355
17.32	1.01275	17.32	0.952388	17.32	0.889231		0.315355		0.101031
17.33	1.01258	17.33	0.952403	17.33	0.889097		0.315735		0.100187
17.34	1.01282	17.34	0.952416	17.34	0.88926		0.315766		0.100155
17.35	1.01282	17.35	0.952428	17.35	0.889254		0.321391		0.100551
17.36	1.01277	17.36	0.952438	17.36	0.88921		0.317528		0.100321
17.37	1.01278	17.37	0.952447	17.37	0.889211		0.315363		0.100317
17.38	1.01271	17.38	0.952454	17.38	0.88916		0.31653		0.103456
17.39	1.01289	17.39	0.95246	17.39	0.889281		0.31723		0.105283
17.4	1.01302	17.4	0.952465	17.4	0.889374		0.315338		0.10075
17.41	1.01277	17.41	0.952469	17.41	0.889192		0.315091		0.100166
17.42	1.01282	17.42	0.952473	17.42	0.889228		0.315055		0.100086
17.43	1.01264	17.43	0.952475	17.43	0.889099		0.315042		0.100065
17.44	1.01287	17.44	0.952477	17.44	0.88926		0.315032		0.10009
17.45	1.01272	17.45	0.952478	17.45	0.889149		0.315039		0.100407
17.46	1.01267	17.46	0.952479	17.46	0.889118		0.315166		0.10022
17.47	1.01278	17.47	0.95248	17.47	0.889194		0.315161		0.100195
17.48	1.01345	17.48	0.952481	17.48	0.889671		0.315175		0.102173
17.49	1.01288	17.49	0.952482	17.49	0.889262		0.316904		0.101708
17.5	1.01298	17.5	0.952483	17.5	0.889335		0.318023		0.10031
17.51	1.01232	17.51	0.952484	17.51	0.888865		0.315519		0.101459
17.52	1.01305	17.52	0.952486	17.52	0.889384		0.315259		0.103049
17.53	1.0128	17.53	0.952488	17.53	0.889206		0.315569		0.100634
17.54	1.01344	17.54	0.952491	17.54	0.889655		0.315186		0.100231
17.55	1.01325	17.55	0.952494	17.55	0.889521		0.315079		0.100559
17.56	1.01309	17.56	0.952498	17.56	0.889404		0.315136		0.10018
17.57	1.01269	17.57	0.952503	17.57	0.889118		0.315055		0.100036
17.58	1.01278	17.58	0.952508	17.58	0.889173		0.315014		0.100022
17.59	1.01336	17.59	0.952514	17.59	0.889585		0.315007		0.100014
17.6	1.01335	17.6	0.95252	17.6	0.889572		0.315006		0.100011
17.61	1.01298	17.61	0.952527	17.61	0.889305		0.315035		0.100025
17.62	1.01306	17.62	0.952534	17.62	0.889357		0.315052		0.100025
17.63	1.01293	17.63	0.952542	17.63	0.889264		0.315015		0.100018
17.64	1.01312	17.64	0.95255	17.64	0.889393		0.315021		0.100162
17.65	1.01295	17.65	0.952557	17.65	0.889264		0.315108		0.100148
17.66	1.01282	17.66	0.952565	17.66	0.889173		0.315164		0.100022
17.67	1.01313	17.67	0.952572	17.67	0.889389		0.315059		0.100011
17.68	1.01323	17.68	0.95258	17.68	0.889451		0.315055		0.100014
17.69	1.01317	17.69	0.952587	17.69	0.889405		0.315093		0.100032
17.7	1.01289	17.7	0.952593	17.7	0.889205		0.315214		0.100317
17.71	1.01285	17.71	0.952599	17.71	0.889169		0.316446		0.100728
17.72	1.0127	17.72	0.952605	17.72	0.889065		0.321102		0.100216
17.73	1.01319	17.73	0.95261	17.73	0.889402		0.317017		0.100079
17.74	1.01275	17.74	0.952615	17.74	0.889089		0.31523		0.100086
17.75	1.01313	17.75	0.952619	17.75	0.889358		0.315133		0.100108
17.76	1.0129	17.76	0.952623	17.76	0.889196		0.315074		0.100162
17.77	1.01287	17.77	0.952627	17.77	0.889167		0.315048		0.100285
17.78	1.01286	17.78	0.952631	17.78	0.889159		0.315048		0.100645
17.79	1.01275	17.79	0.952634	17.79	0.889075		0.315074		0.104447
17.8	1.01276	17.8	0.952638	17.8	0.88908		0.315328		0.11911
17.81	1.01324	17.81	0.952643	17.81	0.889421		0.316915		0.106703
17.82	1.01287	17.82	0.952648	17.82	0.889158		0.315803		0.10071
17.83	1.0127	17.83	0.952653	17.83	0.889034		0.315077		0.100295
17.84	1.0127	17.84	0.952659	17.84	0.88903		0.315031		0.100166
17.85	1.0129	17.85	0.952666	17.85	0.889163		0.315024		0.100119
17.86	1.0131	17.86	0.952673	17.86	0.889304		0.315043		0.100141
17.87	1.01318	17.87	0.952681	17.87	0.889355		0.315018		0.100079
17.88	1.01346	17.88	0.952689	17.88	0.889549		0.315007		0.100043
17.89	1.01344	17.89	0.952697	17.89	0.889534		0.315004		0.100011
17.9	1.01274	17.9	0.952706	17.9	0.889028		0.315002		0.1
17.91	1.01326	17.91	0.952714	17.91	0.889389		0.315001		0.1
17.92	1.01293	17.92	0.952721	17.92	0.889152		0.315001		0.100004
17.93	1.01272	17.93	0.952727	17.93	0.889		0.315004		0.100011
17.94	1.01253	17.94	0.952732	17.94	0.888865		0.315007		0.100076
17.95	1.01268	17.95	0.952734	17.95	0.888966		0.315022		0.100076
17.96	1.01339	17.96	0.952734	17.96	0.88947		0.315029		0.100029
17.97	1.01318	17.97	0.952731	17.97	0.889323		0.315032		0.100123
17.98	1.01317	17.98	0.952726	17.98	0.88932		0.315273		0.100123
17.99	1.01293	17.99	0.952716	17.99	0.889153		0.315302		0.100112
18	1.01342	18	0.952703	18	0.889514		0.315155		0.101214
18.01	1.01305	18.01	0.952686	18.01	0.889258		0.316248		0.100789
18.02	1.01331	18.02	0.952665	18.02	0.889462		0.315891		0.100097
18.03	1.01367	18.03	0.95264	18.03	0.88973		0.315126		0.100032
18.04	1.01287	18.04	0.952613	18.04	0.889179		0.315041		0.100025
18.05	1.01259	18.05	0.952582	18.05	0.889		0.315041		0.100065
18.06	1.01326	18.06	0.952549	18.06	0.889489		0.315156		0.10027
18.07	1.01277	18.07	0.952514	18.07	0.889165		0.315488		0.100126
18.08	1.01279	18.08	0.952478	18.08	0.8892		0.315276		0.100036
18.09	1.01249	18.09	0.952443	18.09	0.889011		0.315436		0.10009
18.1	1.01281	18.1	0.952408	18.1	0.889257		0.315198		0.100076
18.11	1.01311	18.11	0.952374	18.11	0.889495		0.315046		0.100497
18.12	1.01254	18.12	0.952343	18.12	0.889106		0.315068		0.100681
18.13	1.0128	18.13	0.952315	18.13	0.889308		0.315048		0.100195
18.14	1.01221	18.14	0.952291	18.14	0.888905		0.315015		0.100029
18.15	1.01286	18.15	0.952271	18.15	0.88938		0.315006		0.100014
18.16	1.01298	18.16	0.952257	18.16	0.889472		0.315004		0.100014
18.17	1.01287	18.17	0.952247	18.17	0.889398		0.315007		0.10004
18.18	1.01327	18.18	0.952243	18.18	0.889685		0.315018		0.100058
18.19	1.01237	18.19	0.952244	18.19	0.889043		0.315032		0.100126
18.2	1.01266	18.2	0.952251	18.2	0.889248		0.315174		0.100173
18.21	1.01237	18.21	0.952262	18.21	0.889034		0.315237		0.10018
18.22	1.01325	18.22	0.952277	18.22	0.889649		0.31514		0.100332
18.23	1.01343	18.23	0.952296	18.23	0.889766		0.315139		0.100656
18.24	1.0127	18.24	0.952318	18.24	0.889233		0.315229		0.102991
18.25	1.01286	18.25	0.952341	18.25	0.889333		0.316091		0.120962
18.26	1.01314	18.26	0.952366	18.26	0.889517		0.322718		0.110804
18.27	1.01298	18.27	0.95239	18.27	0.889389		0.319036		0.101142
18.28	1.01281	18.28	0.952413	18.28	0.889253		0.315831		0.100602
18.29	1.01256	18.29	0.952435	18.29	0.889063		0.31606		0.100288
18.3	1.01293	18.3	0.952454	18.3	0.889312		0.315451		0.100141
18.31	1.01282	18.31	0.952471	18.31	0.889228		0.315091		0.100101
18.32	1.01318	18.32	0.952484	18.32	0.889473		0.315062		0.100133
18.33	1.0127	18.33	0.952493	18.33	0.889128		0.315092		0.100404
18.34	1.01272	18.34	0.9525	18.34	0.889141		0.315055		0.100195
18.35	1.01277	18.35	0.952503	18.35	0.889173		0.315017		0.100018
18.36	1.01252	18.36	0.952503	18.36	0.888993		0.315013		0.100011
18.37	1.01263	18.37	0.952501	18.37	0.889075		0.315021		0.100014
18.38	1.01272	18.38	0.952497	18.38	0.88914		0.315088		0.100086
18.39	1.01293	18.39	0.952492	18.39	0.889293		0.31566		0.100054
18.4	1.01259	18.4	0.952487	18.4	0.889052		0.315358		0.10005
18.41	1.01247	18.41	0.952481	18.41	0.888971		0.315038		0.100112
18.42	1.01317	18.42	0.952477	18.42	0.88947		0.315017		0.100061
18.43	1.01309	18.43	0.952473	18.43	0.889415		0.315013		0.100043
18.44	1.01271	18.44	0.952471	18.44	0.88915		0.315027		0.100043
18.45	1.01267	18.45	0.952471	18.45	0.889117		0.315029		0.100234
18.46	1.01278	18.46	0.952472	18.46	0.889196		0.315152		0.100638
18.47	1.01277	18.47	0.952475	18.47	0.889191		0.315242		0.100317
18.48	1.01272	18.48	0.95248	18.48	0.889153		0.315121		0.100036
18.49	1.01244	18.49	0.952487	18.49	0.888949		0.315033		0.100022
18.5	1.01314	18.5	0.952494	18.5	0.889438		0.31502		0.100018
18.51	1.01327	18.51	0.952503	18.51	0.889526		0.31505		0.100032
18.52	1.01279	18.52	0.952512	18.52	0.889179		0.315041		0.100076
18.53	1.01295	18.53	0.952522	18.53	0.889287		0.315066		0.10093
18.54	1.01282	18.54	0.952531	18.54	0.889191		0.315777		0.100613
18.55	1.01288	18.55	0.952539	18.55	0.889226		0.315477		0.100133
18.56	1.01285	18.56	0.952546	18.56	0.889201		0.315088		0.100025
18.57	1.01305	18.57	0.952552	18.57	0.889339		0.315021		0.100014
18.58	1.01282	18.58	0.952556	18.58	0.889176		0.315016		0.100014
18.59	1.01253	18.59	0.952558	18.59	0.888967		0.315015		0.100014
18.6	1.01293	18.6	0.952557	18.6	0.889251		0.315024		0.100068
18.61	1.01248	18.61	0.952555	18.61	0.888931		0.315208		0.100148
18.62	1.01282	18.62	0.95255	18.62	0.889179		0.315294		0.10009
18.63	1.01315	18.63	0.952542	18.63	0.889418		0.315146		0.100112
18.64	1.01315	18.64	0.952532	18.64	0.889427		0.315027		0.100101
18.65	1.01317	18.65	0.95252	18.65	0.889445		0.315038		0.100638
18.66	1.01261	18.66	0.952507	18.66	0.889059		0.315418		0.100537
18.67	1.01348	18.67	0.952492	18.67	0.889683		0.315287		0.100198
18.68	1.01293	18.68	0.952476	18.68	0.8893		0.315084		0.100029
18.69	1.01288	18.69	0.952459	18.69	0.889274		0.315014		0.100014
18.7	1.01308	18.7	0.952442	18.7	0.889426		0.315007		0.100007
18.71	1.01325	18.71	0.952425	18.71	0.889561		0.315004		0.100004
18.72	1.01286	18.72	0.95241	18.72	0.889289		0.315002		0.100004
18.73	1.01285	18.73	0.952395	18.73	0.889296		0.315001		0.100004
18.74	1.01276	18.74	0.952382	18.74	0.889238		0.315001		0.100004
18.75	1.01314	18.75	0.952371	18.75	0.889517		0.315001		0.1
18.76	1.01305	18.76	0.952362	18.76	0.889458		0.315001		0.100004
18.77	1.01243	18.77	0.952357	18.77	0.889022		0.315003		0.100007
18.78	1.01273	18.78	0.952354	18.78	0.889234		0.315006		0.100011
18.79	1.01252	18.79	0.952355	18.79	0.889087		0.315008		0.100014
18.8	1.0126	18.8	0.95236	18.8	0.88914		0.31501		0.100025
18.81	1.01285	18.81	0.952368	18.81	0.889314		0.315017		0.100061
18.82	1.01302	18.82	0.952379	18.82	0.889428		0.315058		0.100422
18.83	1.01282	18.83	0.952394	18.83	0.889277		0.315295		0.100335
18.84	1.01332	18.84	0.952413	18.84	0.889617		0.315229		0.101434
18.85	1.01261	18.85	0.952434	18.85	0.889101		0.315899		0.101528
18.86	1.0132	18.86	0.952459	18.86	0.889504		0.315684		0.100825
18.87	1.01292	18.87	0.952486	18.87	0.889291		0.315517		0.100162
18.88	1.01289	18.88	0.952515	18.88	0.889248		0.315475		0.100083
18.89	1.01256	18.89	0.952545	18.89	0.889		0.315293		0.100032
18.9	1.01283	18.9	0.952577	18.9	0.889172		0.315043		0.100022
18.91	1.01337	18.91	0.952609	18.91	0.889532		0.315019		0.100014
18.92	1.01331	18.92	0.952642	18.92	0.889471		0.315012		0.100011
18.93	1.013	18.93	0.952673	18.93	0.889229		0.315008		0.100007
18.94	1.01263	18.94	0.952704	18.94	0.888949		0.315006		0.100004
18.95	1.01338	18.95	0.952733	18.95	0.889465		0.315007		0.100011
18.96	1.01335	18.96	0.95276	18.96	0.889426		0.315026		0.10005
18.97	1.01297	18.97	0.952784	18.97	0.889148		0.315066		0.100032
18.98	1.01329	18.98	0.952805	18.98	0.88936		0.315052		0.100036
18.99	1.01348	18.99	0.952823	18.99	0.889484		0.315081		0.100025
19	1.0128	19	0.952838	19	0.888987		0.315052		0.100025
19.01	1.01349	19.01	0.952849	19.01	0.889475		0.31502		0.100058
19.02	1.01296	19.02	0.952857	19.02	0.889094		0.315038		0.100555
19.03	1.01296	19.03	0.952861	19.03	0.889088		0.315439		0.100905
19.04	1.01297	19.04	0.952862	19.04	0.889099		0.315388		0.100605
19.05	1.01271	19.05	0.952859	19.05	0.888916		0.315279		0.100126
19.06	1.01309	19.06	0.952854	19.06	0.889187		0.315127		0.100076
19.07	1.01296	19.07	0.952845	19.07	0.889096		0.31524		0.100079
19.08	1.01317	19.08	0.952835	19.08	0.889255		0.315106		0.100061
19.09	1.01285	19.09	0.952822	19.09	0.889035		0.315066		0.100295
19.1	1.01364	19.1	0.952807	19.1	0.88961		0.31506		0.100285
19.11	1.01294	19.11	0.952791	19.11	0.88912		0.315039		0.100173
19.12	1.01316	19.12	0.952774	19.12	0.889286		0.31501		0.100022
19.13	1.01248	19.13	0.952756	19.13	0.88881		0.315009		0.100014
19.14	1.01302	19.14	0.952737	19.14	0.889206		0.315011		0.100014
19.15	1.01358	19.15	0.952718	19.15	0.889614		0.315021		0.100036
19.16	1.01286	19.16	0.952698	19.16	0.889121		0.315141		0.100159
19.17	1.01266	19.17	0.952679	19.17	0.888991		0.315379		0.100137
19.18	1.01307	19.18	0.952659	19.18	0.889288		0.315311		0.100595
19.19	1.01325	19.19	0.952639	19.19	0.889433		0.315503		0.100317
19.2	1.01315	19.2	0.95262	19.2	0.889368		0.315277		0.100429
19.21	1.01337	19.21	0.9526	19.21	0.889543		0.315111		0.100241
19.22	1.01273	19.22	0.95258	19.22	0.889094		0.315054		0.100141
19.23	1.01282	19.23	0.95256	19.23	0.889173		0.315026		0.100022
19.24	1.01321	19.24	0.95254	19.24	0.88946		0.315012		0.100011
19.25	1.01288	19.25	0.95252	19.25	0.88924		0.315007		0.100011
19.26	1.01256	19.26	0.952499	19.26	0.889024		0.315009		0.100054
19.27	1.01307	19.27	0.952477	19.27	0.889399		0.31508		0.100086
19.28	1.01257	19.28	0.952456	19.28	0.889058		0.315062		0.10009
19.29	1.01298	19.29	0.952433	19.29	0.889367		0.315046		0.100072
19.3	1.01299	19.3	0.952411	19.3	0.889384		0.315015		0.100105
19.31	1.01304	19.31	0.952388	19.31	0.889435		0.315069		0.100173
19.32	1.01268	19.32	0.952364	19.32	0.889194		0.315099		0.100277
19.33	1.01307	19.33	0.95234	19.33	0.889483		0.315104		0.100602
19.34	1.01295	19.34	0.952315	19.34	0.889415		0.315115		0.104602
19.35	1.01273	19.35	0.952291	19.35	0.889272		0.315133		0.110454
19.36	1.01225	19.36	0.952266	19.36	0.888948		0.315202		0.109186
19.37	1.01327	19.37	0.95224	19.37	0.889683		0.31578		0.107344
19.38	1.01288	19.38	0.952215	19.38	0.889424		0.318371		0.104649
19.39	1.01285	19.39	0.95219	19.39	0.889421		0.318494		0.101092
19.4	1.01273	19.4	0.952165	19.4	0.889347		0.326672		0.100631
19.41	1.01291	19.41	0.95214	19.41	0.88949		0.321486		0.101146
19.42	1.0126	19.42	0.952116	19.42	0.889286		0.31924		0.100915
19.43	1.01222	19.43	0.952091	19.43	0.889035		0.31686		0.102987
19.44	1.01264	19.44	0.952068	19.44	0.889341		0.316363		0.101463
19.45	1.01259	19.45	0.952045	19.45	0.889323		0.315648		0.100465
19.46	1.01232	19.46	0.952022	19.46	0.889146		0.316102		0.100328
19.47	1.01196	19.47	0.952	19.47	0.888904		0.315581		0.102706
19.48	1.01283	19.48	0.95198	19.48	0.889528		0.315492		0.101272
19.49	1.01279	19.49	0.951959	19.49	0.889516		0.315864		0.100573
19.5	1.0125	19.5	0.95194	19.5	0.889324		0.324959		0.100184
19.51	1.01259	19.51	0.951921	19.51	0.889394		0.319835		0.100789
19.52	1.01259	19.52	0.951903	19.52	0.889409		0.317829		0.100523
19.53	1.01221	19.53	0.951886	19.53	0.889149		0.315406		0.102238
19.54	1.01268	19.54	0.951869	19.54	0.889494		0.315596		0.101312
19.55	1.01226	19.55	0.951852	19.55	0.889203		0.315499		0.100876
19.56	1.01201	19.56	0.951836	19.56	0.889033		0.317701		0.100191
19.57	1.0125	19.57	0.951819	19.57	0.889395		0.316443		0.100804
19.58	1.01268	19.58	0.951803	19.58	0.889535		0.316072		0.100577
19.59	1.01193	19.59	0.951786	19.59	0.889011		0.315161		0.102598
19.6	1.01169	19.6	0.951769	19.6	0.888848		0.315287		0.101351
19.61	1.01252	19.61	0.951751	19.61	0.889447		0.315201		0.100941
19.62	1.01259	19.62	0.951733	19.62	0.889514		0.315715		0.100126
19.63	1.01249	19.63	0.951713	19.63	0.889448		0.315353		0.100061
19.64	1.01242	19.64	0.951692	19.64	0.889417		0.315276		0.100047
19.65	1.01212	19.65	0.95167	19.65	0.889219		0.315049		0.10005
19.66	1.01201	19.66	0.951647	19.66	0.889148		0.31503		0.100076
19.67	1.01208	19.67	0.951621	19.67	0.889217		0.315032		0.100353
19.68	1.01224	19.68	0.951595	19.68	0.889344		0.315043		0.100386
19.69	1.01197	19.69	0.951566	19.69	0.889172		0.315072		0.102984
19.7	1.01187	19.7	0.951536	19.7	0.889117		0.315274		0.101495
19.71	1.01215	19.71	0.951503	19.71	0.889338		0.315356		0.101957
19.72	1.01229	19.72	0.951469	19.72	0.889455		0.318079		0.100562
19.73	1.01196	19.73	0.951433	19.73	0.889247		0.316535		0.100425
19.74	1.01215	19.74	0.951395	19.74	0.889403		0.317925		0.100105
19.75	1.01142	19.75	0.951355	19.75	0.88891		0.31596		0.100061
19.76	1.01173	19.76	0.951313	19.76	0.889154		0.315638		0.100036
19.77	1.01144	19.77	0.95127	19.77	0.888976		0.315114		0.100036
19.78	1.01165	19.78	0.951225	19.78	0.88915		0.315063		0.100068
19.79	1.01157	19.79	0.951178	19.79	0.88912		0.315043		0.100324
19.8	1.01156	19.8	0.95113	19.8	0.889144		0.315046		0.100184
19.81	1.01166	19.81	0.95108	19.81	0.889248		0.31513		0.100151
19.82	1.01134	19.82	0.951029	19.82	0.889052		0.315635		0.100533
19.83	1.01161	19.83	0.950977	19.83	0.889274		0.315631		0.102926
19.84	1.01176	19.84	0.950924	19.84	0.889412		0.315378		0.101643
19.85	1.01216	19.85	0.95087	19.85	0.88973		0.315333		0.100778
19.86	1.01135	19.86	0.950815	19.86	0.889188		0.315494		0.10022
19.87	1.01104	19.87	0.950759	19.87	0.888997		0.315385		0.100105
19.88	1.01143	19.88	0.950703	19.88	0.889312		0.315295		0.100418
19.89	1.01105	19.89	0.950647	19.89	0.889072		0.315191		0.100699
19.9	1.0114	19.9	0.95059	19.9	0.889361		0.315062		0.100569
19.91	1.01164	19.91	0.950533	19.91	0.88956		0.31532		0.100094
19.92	1.01103	19.92	0.950476	19.92	0.889164		0.31533		0.100032
19.93	1.0112	19.93	0.950419	19.93	0.889319		0.315312		0.100018
19.94	1.01103	19.94	0.950362	19.94	0.889233		0.315037		0.100011
19.95	1.01091	19.95	0.950305	19.95	0.889184		0.315015		0.100014
19.96	1.01038	19.96	0.950248	19.96	0.888838		0.315015		0.100025
19.97	1.0107	19.97	0.950192	19.97	0.889102		0.315071		0.100036
19.98	1.01139	19.98	0.950136	19.98	0.889628		0.315038		0.100086
19.99	1.01022	19.99	0.95008	19.99	0.888826		0.315048		0.100184
20	1.01068	20	0.950024	20	0.889192		0.315049		0.100951
20.01	1.01055	20.01	0.949969	20.01	0.889127		0.315111		0.100598
20.02	1.01095	20.02	0.949915	20.02	0.889448		0.315148		0.100634
20.03	1.01084	20.03	0.94986	20.03	0.889402		0.315331		0.100223
20.04	1.01052	20.04	0.949806	20.04	0.889205		0.315491		0.100097
20.05	1.01031	20.05	0.949752	20.05	0.889088		0.315528		0.100486
20.06	1.01038	20.06	0.949699	20.06	0.889171		0.315432		0.100544
20.07	1.01045	20.07	0.949645	20.07	0.889255		0.315081		0.100512
20.08	1.01056	20.08	0.949592	20.08	0.889367		0.31525		0.100072
20.09	1.0105	20.09	0.949539	20.09	0.889353		0.315141		0.100097
20.1	1.01026	20.1	0.949486	20.1	0.889217		0.315162		0.100047
20.11	1.01001	20.11	0.949432	20.11	0.889075		0.315101		0.100054
20.12	1.0107	20.12	0.949379	20.12	0.889596		0.315731		0.100025
20.13	1.01039	20.13	0.949326	20.13	0.889409		0.315279		0.100032
20.14	1.01041	20.14	0.949272	20.14	0.889451		0.315186		0.100133
20.15	1.01	20.15	0.949218	20.15	0.889195		0.315043		0.100357
20.16	1.01036	20.16	0.949164	20.16	0.889484		0.315076		0.100238
20.17	1.01001	20.17	0.94911	20.17	0.88927		0.315167		0.100119
20.18	1.00999	20.18	0.949055	20.18	0.889283		0.315127		0.100223
20.19	1.01019	20.19	0.949	20.19	0.889459		0.315128		0.100234
20.2	1.00958	20.2	0.948945	20.2	0.889063		0.315079		0.10169
20.21	1.00961	20.21	0.94889	20.21	0.889117		0.31527		0.100649
20.22	1.00955	20.22	0.948835	20.22	0.889104		0.315182		0.10067
20.23	1.0097	20.23	0.94878	20.23	0.889246		0.315542		0.100079
20.24	1.00984	20.24	0.948725	20.24	0.889377		0.315208		0.100054
20.25	1.00987	20.25	0.94867	20.25	0.889436		0.315127		0.100047
20.26	1.00976	20.26	0.948616	20.26	0.889387		0.315055		0.100086
20.27	1.00955	20.27	0.948562	20.27	0.889274		0.315032		0.100548
20.28	1.00985	20.28	0.948508	20.28	0.88952		0.315035		0.10031
20.29	1.00985	20.29	0.948455	20.29	0.889547		0.315042		0.1008
20.3	1.00903	20.3	0.948403	20.3	0.888997		0.315267		0.100432
20.31	1.00918	20.31	0.948351	20.31	0.88914		0.315231		0.100375
20.32	1.00883	20.32	0.948301	20.32	0.888921		0.315853		0.100115
20.33	1.00949	20.33	0.948251	20.33	0.889417		0.315404		0.100177
20.34	1.00913	20.34	0.948202	20.34	0.889196		0.31522		0.100101
20.35	1.00934	20.35	0.948154	20.35	0.889369		0.315111		0.100043
20.36	1.00907	20.36	0.948107	20.36	0.889207		0.315051		0.100018
20.37	1.0091	20.37	0.948061	20.37	0.889254		0.315047		0.100036
20.38	1.009	20.38	0.948016	20.38	0.889215		0.315018		0.100259
20.39	1.00902	20.39	0.947972	20.39	0.889254		0.315044		0.100101
20.4	1.00908	20.4	0.947928	20.4	0.889321		0.315021		0.10009
20.41	1.00905	20.41	0.947886	20.41	0.889326		0.45		0.0714285
20.42	1.00896	20.42	0.947844	20.42	0.889287		0.45		0.0714285
20.43	1.00901	20.43	0.947803	20.43	0.889349		0.45		0.0714285
20.44	1.00898	20.44	0.947763	20.44	0.889353		0.45		0.0714285
20.45	1.00869	20.45	0.947723	20.45	0.889171		0.45		0.0714285
20.46	1.0084	20.46	0.947683	20.46	0.888989		0.45		0.0714285
20.47	1.00821	20.47	0.947643	20.47	0.888876		0.45		0.0714285
20.48	1.00908	20.48	0.947604	20.48	0.889518		0.45		0.0714285
20.49	1.00887	20.49	0.947564	20.49	0.889397		0.45		0.0714285
20.5	1.00875	20.5	0.947524	20.5	0.889336		0.45		0.0714285
20.51	1.00882	20.51	0.947483	20.51	0.889409		0.45		0.0714285
20.52	1.00865	20.52	0.947442	20.52	0.889314		0.45		0.0714285
20.53	1.00861	20.53	0.947401	20.53	0.889309		0.45		0.0714285
20.54	1.00844	20.54	0.947359	20.54	0.889217		0.45		0.0714285
20.55	1.00868	20.55	0.947316	20.55	0.889409		0.45		0.0714285
20.56	1.00791	20.56	0.947272	20.56	0.888887		0.45		0.0714285
20.57	1.00855	20.57	0.947227	20.57	0.889374		0.450006		0.0714311
20.58	1.00818	20.58	0.947182	20.58	0.889134		0.450008		0.0714311
20.59	1.00834	20.59	0.947136	20.59	0.889276		0.450012		0.0714336
20.6	1.00791	20.6	0.94709	20.6	0.888998		0.450017		0.0714362
20.61	1.00825	20.61	0.947043	20.61	0.889271		0.450025		0.0714388
20.62	1.00785	20.62	0.946996	20.62	0.889012		0.450046		0.0714465
20.63	1.00822	20.63	0.946948	20.63	0.889308		0.450103		0.0714697
20.64	1.00821	20.64	0.9469	20.64	0.88933		0.450557		0.071655
20.65	1.00843	20.65	0.946852	20.65	0.889512		0.454777		0.0733796
20.66	1.00822	20.66	0.946805	20.66	0.889393		0.450342		0.0715675
20.67	1.00803	20.67	0.946757	20.67	0.889284		0.450087		0.0714645
20.68	1.00781	20.68	0.946711	20.68	0.88916		0.450041		0.0714465
20.69	1.00792	20.69	0.946665	20.69	0.889262		0.450023		0.0714388
20.7	1.00778	20.7	0.946619	20.7	0.889193		0.450016		0.0714336
20.71	1.00734	20.71	0.946575	20.71	0.888907		0.450011		0.0714336
20.72	1.00737	20.72	0.946532	20.72	0.888957		0.450008		0.0714311
20.73	1.00785	20.73	0.94649	20.73	0.889322		0.450006		0.0714311
20.74	1.00765	20.74	0.94645	20.74	0.889202		0.45		0.0714285
20.75	1.00799	20.75	0.946411	20.75	0.88947		0.45		0.0714285
20.76	1.00762	20.76	0.946374	20.76	0.889228		0.45		0.0714285
20.77	1.00762	20.77	0.946338	20.77	0.88925		0.45		0.0714285
20.78	1.00787	20.78	0.946304	20.78	0.889444		0.45		0.0714285
20.79	1.00783	20.79	0.946271	20.79	0.889438		0.45		0.0714285
20.8	1.00702	20.8	0.94624	20.8	0.888884		0.45		0.0714285
20.81	1.00729	20.81	0.946211	20.81	0.88909		0.45		0.0714285
20.82	1.00745	20.82	0.946183	20.82	0.88922		0.45		0.0714285
20.83	1.00759	20.83	0.946156	20.83	0.889341		0.45		0.0714311
20.84	1.00753	20.84	0.946131	20.84	0.889308		0.45		0.0714285
20.85	1.00792	20.85	0.946106	20.85	0.889604		0.45		0.0714285
20.86	1.00756	20.86	0.946083	20.86	0.889361		0.45		0.0714285
20.87	1.00734	20.87	0.94606	20.87	0.889221		0.45		0.0714285
20.88	1.00755	20.88	0.946038	20.88	0.889383		0.45		0.0714285
20.89	1.00709	20.89	0.946017	20.89	0.889069		0.450069		0.0714285
20.9	1.00734	20.9	0.945996	20.9	0.889255		0.450892		0.0714285
20.91	1.00715	20.91	0.945976	20.91	0.889136		0.451175		0.0714285
20.92	1.00758	20.92	0.945955	20.92	0.889453		0.451616		0.0714311
20.93	1.00693	20.93	0.945935	20.93	0.889002		0.452361		0.0714311
20.94	1.00781	20.94	0.945915	20.94	0.88964		0.453768		0.0714311
20.95	1.00733	20.95	0.945894	20.95	0.889313		0.456927		0.0714336
20.96	1.00705	20.96	0.945873	20.96	0.889127		0.466532		0.0714439
20.97	1.00745	20.97	0.945853	20.97	0.889422		0.58032		0.0715418
20.98	1.00752	20.98	0.945831	20.98	0.889483		0.976316		0.0718944
20.99	1.00741	20.99	0.94581	20.99	0.88942		0.483549		0.0714594
21	1.00716	21	0.945788	21	0.889254		0.460322		0.0714388
21.01	1.00724	21.01	0.945765	21.01	0.889325		0.455035		0.0714388
21.02	1.00698	21.02	0.945743	21.02	0.889158		0.453207		0.0716216
21.03	1.00693	21.03	0.945719	21.03	0.889135		0.452271		0.0716808
21.04	1.00713	21.04	0.945696	21.04	0.889287		0.451822		0.0717708
21.05	1.00709	21.05	0.945672	21.05	0.889278		0.451673		0.0719253
21.06	1.00695	21.06	0.945648	21.06	0.889193		0.451679		0.0722161
21.07	1.00693	21.07	0.945623	21.07	0.889191		0.451864		0.0728519
21.08	1.00694	21.08	0.945598	21.08	0.889212		0.454314		0.0747206
21.09	1.00705	21.09	0.945573	21.09	0.889307		0.478152		0.0929137
21.1	1.00694	21.1	0.945548	21.1	0.889242		0.618639		0.200128
21.11	1.0069	21.11	0.945522	21.11	0.889234		0.461682		0.0803448
21.12	1.00729	21.12	0.945496	21.12	0.889523		0.453195		0.0738661
21.13	1.00734	21.13	0.94547	21.13	0.889574		0.451519		0.0725868
21.14	1.007	21.14	0.945444	21.14	0.889349		0.450882		0.0721029
21.15	1.00657	21.15	0.945417	21.15	0.889061		0.450575		0.0718661
21.16	1.00691	21.16	0.945391	21.16	0.88932		0.450404		0.0717374
21.17	1.00637	21.17	0.945364	21.17	0.888949		0.450299		0.0716576
21.18	1.00647	21.18	0.945337	21.18	0.889042		0.450208		0.0715881
21.19	1.00651	21.19	0.94531	21.19	0.889085		0.45		0.0714285
21.2	1.00649	21.2	0.945282	21.2	0.889088		0.45		0.0714285
21.21	1.00683	21.21	0.945255	21.21	0.889348		0.45		0.0714285
21.22	1.00673	21.22	0.945227	21.22	0.889287		0.450006		0.0714285
21.23	1.00672	21.23	0.945199	21.23	0.889302		0.450008		0.0714285
21.24	1.0068	21.24	0.945171	21.24	0.889371		0.450012		0.0714285
21.25	1.0069	21.25	0.945142	21.25	0.88946		0.450017		0.0714285
21.26	1.00651	21.26	0.945114	21.26	0.889202		0.450026		0.0714285
21.27	1.00669	21.27	0.945086	21.27	0.889345		0.450046		0.0714311
21.28	1.00665	21.28	0.945057	21.28	0.889335		0.450101		0.0714311
21.29	1.00663	21.29	0.945028	21.29	0.889342		0.450468		0.0714439
21.3	1.00704	21.3	0.945	21.3	0.889645		0.455004		0.071601
21.31	1.00665	21.31	0.944972	21.31	0.88939		0.450528		0.0714465
21.32	1.00642	21.32	0.944943	21.32	0.889245		0.450104		0.0714311
21.33	1.00675	21.33	0.944915	21.33	0.889491		0.450047		0.0714311
21.34	1.0069	21.34	0.944887	21.34	0.889617		0.450026		0.0714285
21.35	1.00652	21.35	0.94486	21.35	0.889367		0.450017		0.0714285
21.36	1.00636	21.36	0.944833	21.36	0.889266		0.450012		0.0714285
21.37	1.00623	21.37	0.944806	21.37	0.889188		0.450008		0.0714285
21.38	1.006	21.38	0.94478	21.38	0.889042		0.450006		0.0714285
21.39	1.00586	21.39	0.944755	21.39	0.88896		0.45		0.0714285
21.4	1.00631	21.4	0.94473	21.4	0.889296		0.45		0.0714285
21.41	1.00586	21.41	0.944706	21.41	0.888988		0.45		0.0714285
21.42	1.00596	21.42	0.944683	21.42	0.88907		0.45		0.0714285
21.43	1.00624	21.43	0.944661	21.43	0.889283		0.45		0.0714285
21.44	1.00612	21.44	0.94464	21.44	0.88921		0.45		0.0714285
21.45	1.00602	21.45	0.94462	21.45	0.889151		0.450001		0.0714285
21.46	1.0063	21.46	0.9446	21.46	0.889364		0.450003		0.0714285
21.47	1.00626	21.47	0.944582	21.47	0.889347		0.450027		0.0714285
21.48	1.00591	21.48	0.944565	21.48	0.889108		0.450004		0.0714285
21.49	1.00616	21.49	0.944549	21.49	0.889294		0.450003		0.0714285
21.5	1.00636	21.5	0.944533	21.5	0.889451		0.450004		0.0714311
21.51	1.00615	21.51	0.944519	21.51	0.889303		0.450006		0.0714311
21.52	1.0062	21.52	0.944506	21.52	0.889348		0.450012		0.0714336
21.53	1.00636	21.53	0.944494	21.53	0.889469		0.450027		0.0714414
21.54	1.00634	21.54	0.944483	21.54	0.889465		0.450208		0.0715186
21.55	1.00601	21.55	0.944473	21.55	0.889238		0.450946		0.0718326
21.56	1.00583	21.56	0.944464	21.56	0.889113		0.450071		0.0714594
21.57	1.00609	21.57	0.944456	21.57	0.889301		0.450019		0.0714362
21.58	1.00605	21.58	0.944449	21.58	0.889279		0.450009		0.0714336
21.59	1.00571	21.59	0.944442	21.59	0.889039		0.450005		0.0714311
21.6	1.00613	21.6	0.944436	21.6	0.889345		0.450003		0.0714311
21.61	1.0062	21.61	0.944431	21.61	0.889399		0.450046		0.0714285
21.62	1.00592	21.62	0.944426	21.62	0.889204		0.450063		0.0714285
21.63	1.0058	21.63	0.944422	21.63	0.889116		0.450084		0.0714285
21.64	1.00621	21.64	0.944419	21.64	0.889408		0.450119		0.0714285
21.65	1.00609	21.65	0.944415	21.65	0.889325		0.450185		0.0714285
21.66	1.00624	21.66	0.944413	21.66	0.889434		0.450326		0.0714285
21.67	1.00623	21.67	0.94441	21.67	0.889431		0.450717		0.0714311
21.68	1.00555	21.68	0.944408	21.68	0.88895		0.453403		0.0714414
21.69	1.00599	21.69	0.944405	21.69	0.889264		0.483918		0.071516
21.7	1.00646	21.7	0.944403	21.7	0.889596		0.45432		0.0714491
21.71	1.00631	21.71	0.944401	21.71	0.88949		0.450776		0.0714439
21.72	1.006	21.72	0.944399	21.72	0.889272		0.450361		0.0714542
21.73	1.00579	21.73	0.944396	21.73	0.889129		0.450232		0.0714748
21.74	1.00601	21.74	0.944394	21.74	0.889283		0.450225		0.0715469
21.75	1.00577	21.75	0.944391	21.75	0.889113		0.451287		0.0728082
21.76	1.00568	21.76	0.944388	21.76	0.88905		0.451998		0.0737013
21.77	1.00595	21.77	0.944384	21.77	0.88925		0.450186		0.0715932
21.78	1.00585	21.78	0.94438	21.78	0.889178		0.450048		0.0714826
21.79	1.00559	21.79	0.944376	21.79	0.888999		0.450023		0.0714568
21.8	1.00557	21.8	0.944371	21.8	0.888987		0.450014		0.0714439
21.81	1.00635	21.81	0.944365	21.81	0.889542		0.450009		0.0714388
21.82	1.00598	21.82	0.944359	21.82	0.889283		0.450006		0.0714362
21.83	1.00593	21.83	0.944353	21.83	0.889252		0.450005		0.0714336
21.84	1.00602	21.84	0.944346	21.84	0.889321		0.450002		0.0714311
21.85	1.00631	21.85	0.944338	21.85	0.889531		0.45		0.0714285
21.86	1.00645	21.86	0.94433	21.86	0.889638		0.45		0.0714285
21.87	1.0058	21.87	0.94432	21.87	0.889178		0.45		0.0714285
21.88	1.00591	21.88	0.944311	21.88	0.889261		0.45		0.0714285
21.89	1.00619	21.89	0.9443	21.89	0.889467		0.45		0.0714285
21.9	1.00585	21.9	0.944289	21.9	0.889236		0.45		0.0714285
21.91	1.00611	21.91	0.944278	21.91	0.889428		0.45		0.0714285
21.92	1.0059	21.92	0.944265	21.92	0.889284		0.45		0.0714285
21.93	1.00585	21.93	0.944253	21.93	0.889257		0.45		0.0714285
21.94	1.00537	21.94	0.944239	21.94	0.888925		0.45		0.0714285
21.95	1.00528	21.95	0.944225	21.95	0.888867		0.450001		0.0714285
21.96	1.0055	21.96	0.944211	21.96	0.889032		0.450001		0.0714285
21.97	1.00547	21.97	0.944196	21.97	0.889017		0.450003		0.0714311
21.98	1.00567	21.98	0.944181	21.98	0.889168		0.450006		0.0714336
21.99	1.00541	21.99	0.944166	21.99	0.888998		0.450036		0.0714542
22	1.00521	22	0.94415	22	0.888862		0.450141		0.071534
22.01	1.00581	22.01	0.944134	22.01	0.889296		0.450018		0.0714414
22.02	1.00546	22.02	0.944118	22.02	0.88906		0.450014		0.0714336
22.03	1.00501	22.03	0.944102	22.03	0.888753		0.450024		0.0714362
22.04	1.00556	22.04	0.944086	22.04	0.889153		0.450073		0.0714542
22.05	1.00583	22.05	0.94407	22.05	0.889355		0.450997		0.0718017
22.06	1.00626	22.06	0.944054	22.06	0.889664		0.450385		0.0715726
22.07	1.00565	22.07	0.944038	22.07	0.889246		0.450047		0.0714439
22.08	1.00604	22.08	0.944023	22.08	0.889533		0.450034		0.0714362
22.09	1.00561	22.09	0.944007	22.09	0.889234		0.450054		0.0714336
22.1	1.00573	22.1	0.943992	22.1	0.889331		0.450434		0.0714517
22.11	1.00548	22.11	0.943978	22.11	0.889163		0.451198		0.0714928
22.12	1.00564	22.12	0.943964	22.12	0.889281		0.450103		0.0714336
22.13	1.00571	22.13	0.94395	22.13	0.889336		0.450029		0.0714311
22.14	1.00562	22.14	0.943936	22.14	0.889285		0.450016		0.0714285
22.15	1.00591	22.15	0.943924	22.15	0.889494		0.450024		0.0714311
22.16	1.00539	22.16	0.943911	22.16	0.889138		0.450069		0.0714336
22.17	1.00518	22.17	0.9439	22.17	0.888993		0.450009		0.0714285
22.18	1.00545	22.18	0.943889	22.18	0.889193		0.450004		0.0714285
22.19	1.00527	22.19	0.943878	22.19	0.889074		0.450002		0.0714285
22.2	1.00539	22.2	0.943868	22.2	0.889162		0.45		0.0714285
22.21	1.00543	22.21	0.943859	22.21	0.889196		0.45		0.0714285
22.22	1.0057	22.22	0.943851	22.22	0.889394		0.45		0.0714285
22.23	1.00547	22.23	0.943843	22.23	0.889233		0.45		0.0714285
22.24	1.00557	22.24	0.943836	22.24	0.889308		0.45		0.0714285
22.25	1.00587	22.25	0.943829	22.25	0.88953		0.45		0.0714285
22.26	1.00571	22.26	0.943824	22.26	0.889417		0.45		0.0714285
22.27	1.00547	22.27	0.943819	22.27	0.889251		0.45		0.0714285
22.28	1.00559	22.28	0.943814	22.28	0.889336		0.45		0.0714285
22.29	1.0057	22.29	0.94381	22.29	0.889414		0.45		0.0714285
22.3	1.00547	22.3	0.943807	22.3	0.889259		0.450002		0.0714285
22.31	1.00555	22.31	0.943805	22.31	0.889314		0.450005		0.0714285
22.32	1.00608	22.32	0.943803	22.32	0.889695		0.450048		0.0714877
22.33	1.00577	22.33	0.943802	22.33	0.889474		0.45008		0.0715289
22.34	1.00578	22.34	0.943801	22.34	0.889483		0.450107		0.0715623
22.35	1.00561	22.35	0.943802	22.35	0.889359		0.450153		0.0716164
22.36	1.00562	22.36	0.943802	22.36	0.889369		0.450232		0.0717142
22.37	1.00546	22.37	0.943803	22.37	0.889254		0.450394		0.071915
22.38	1.00542	22.38	0.943805	22.38	0.889224		0.450809		0.0724298
22.39	1.00599	22.39	0.943807	22.39	0.889623		0.452787		0.0748622
22.4	1.00547	22.4	0.94381	22.4	0.889252		0.488338		0.118815
22.41	1.00542	22.41	0.943813	22.41	0.889216		0.465502		0.0908339
22.42	1.00526	22.42	0.943816	22.42	0.8891		0.451475		0.0732663
22.43	1.00527	22.43	0.94382	22.43	0.889108		0.450581		0.0721518
22.44	1.00491	22.44	0.943824	22.44	0.888849		0.450321		0.0718197
22.45	1.00535	22.45	0.943828	22.45	0.889157		0.450258		0.0717039
22.46	1.00594	22.46	0.943832	22.46	0.889573		0.450182		0.0715958
22.47	1.00553	22.47	0.943837	22.47	0.889278		0.450154		0.0715469
22.48	1.00534	22.48	0.943841	22.48	0.889145		0.450153		0.0715186
22.49	1.00548	22.49	0.943845	22.49	0.88924		0.450134		0.0714491
22.5	1.00555	22.5	0.94385	22.5	0.889288		0.450188		0.0714285
22.51	1.00566	22.51	0.943854	22.51	0.889364		0.450351		0.0714311
22.52	1.00553	22.52	0.943857	22.52	0.88927		0.450863		0.0714311
22.53	1.00563	22.53	0.943861	22.53	0.88934		0.458627		0.0714594
22.54	1.00546	22.54	0.943863	22.54	0.889216		0.471104		0.0715031
22.55	1.00521	22.55	0.943866	22.55	0.889036		0.452212		0.0714362
22.56	1.00611	22.56	0.943868	22.56	0.88967		0.450526		0.0714311
22.57	1.00545	22.57	0.943869	22.57	0.889201		0.450252		0.0714285
22.58	1.00551	22.58	0.94387	22.58	0.88925		0.450146		0.0714311
22.59	1.00567	22.59	0.94387	22.59	0.88936		0.450097		0.0714311
22.6	1.0055	22.6	0.94387	22.6	0.889236		0.450068		0.0714336
22.61	1.00566	22.61	0.943869	22.61	0.889355		0.450052		0.0714336
22.62	1.00576	22.62	0.943868	22.62	0.889428		0.450031		0.0714439
22.63	1.00564	22.63	0.943866	22.63	0.889339		0.450002		0.0714542
22.64	1.00579	22.64	0.943863	22.64	0.889452		0.450003		0.0714774
22.65	1.00538	22.65	0.943861	22.65	0.889158		0.450005		0.0716113
22.66	1.00513	22.66	0.943858	22.66	0.888982		0.450013		0.0727593
22.67	1.00553	22.67	0.943855	22.67	0.889266		0.450141		0.0717992
22.68	1.00572	22.68	0.943851	22.68	0.889406		0.450219		0.0716061
22.69	1.00527	22.69	0.943848	22.69	0.889088		0.450026		0.0720282
22.7	1.00533	22.7	0.943845	22.7	0.889136		0.450019		0.0776447
22.71	1.00591	22.71	0.943842	22.71	0.889551		0.450136		0.0734568
22.72	1.0057	22.72	0.943839	22.72	0.8894		0.450266		0.0718043
22.73	1.00531	22.73	0.943836	22.73	0.889124		0.450048		0.0718532
22.74	1.00542	22.74	0.943834	22.74	0.889206		0.450049		0.0733461
22.75	1.0056	22.75	0.943832	22.75	0.889332		0.450235		0.072507
22.76	1.00551	22.76	0.94383	22.76	0.889271		0.450427		0.0726254
22.77	1.00585	22.77	0.943829	22.77	0.88951		0.450125		0.0764015
22.78	1.00558	22.78	0.943828	22.78	0.889324		0.450259		0.120862
22.79	1.00507	22.79	0.943827	22.79	0.888961		0.452455		0.0867438
22.8	1.0051	22.8	0.943827	22.8	0.888983		0.453722		0.073063
22.81	1.00521	22.81	0.943827	22.81	0.889062		0.450414		0.0722084
22.82	1.00544	22.82	0.943827	22.82	0.889221		0.450391		0.0726769
22.83	1.00513	22.83	0.943827	22.83	0.889006		0.450512		0.0719356
22.84	1.00531	22.84	0.943828	22.84	0.889129		0.450411		0.0716859
22.85	1.00535	22.85	0.943828	22.85	0.88916		0.450094		0.0716627
22.86	1.00537	22.86	0.943829	22.86	0.889175		0.450084		0.0716988
22.87	1.00554	22.87	0.943829	22.87	0.88929		0.450116		0.0717811
22.88	1.00519	22.88	0.943828	22.88	0.889044		0.450216		0.072247
22.89	1.00569	22.89	0.943828	22.89	0.889399		0.450943		0.0796396
22.9	1.00533	22.9	0.943827	22.9	0.889141		0.456725		0.0910372
22.91	1.00546	22.91	0.943825	22.91	0.889239		0.456088		0.0745765
22.92	1.0058	22.92	0.943823	22.92	0.88948		0.451601		0.0719922
22.93	1.00584	22.93	0.943821	22.93	0.889514		0.450228		0.0716962
22.94	1.00608	22.94	0.943817	22.94	0.889683		0.450105		0.0715932
22.95	1.00514	22.95	0.943813	22.95	0.889019		0.450062		0.0715598
22.96	1.0055	22.96	0.943808	22.96	0.889273		0.450043		0.0716524
22.97	1.00538	22.97	0.943803	22.97	0.889197		0.450042		0.0727876
22.98	1.00542	22.98	0.943797	22.98	0.889224		0.450077		0.0718892
22.99	1.00585	22.99	0.94379	22.99	0.889534		0.450058		0.0715289
[truncated: 22,301 more rows]

## Sheet: Fig.1e
1	2207190	1	2125100	1	-5282.45	1	-55500	1	-108000
1.01	2137490	1.01	2044600	1.01	380.117	1.05	-55500	1.05	-108000
1.02	2061780	1.02	1968340	1.02	1870.65	1.1	-55500	1.1	-108000
1.03	1982870	1.03	1896060	1.03	422.399	1.15	-55500	1.15	-108000
1.04	1908420	1.04	1827520	1.04	-799.314	1.2	-55500	1.2	-108000
1.05	1846790	1.05	1762470	1.05	1654.75	1.25	-55500	1.25	-108000
1.06	1777650	1.06	1700690	1.06	-262.023	1.3	-55500	1.3	-108000
1.07	1712260	1.07	1642000	1.07	-1962.72	1.35	-55500	1.35	-108000
1.08	1656000	1.08	1586180	1.08	-1207.73	1.4	-55500	1.4	-108000
1.09	1598390	1.09	1533070	1.09	-2122.16	1.45	-55500	1.45	-108000
1.1	1546410	1.1	1482500	1.1	-1844.33	1.5	-55500	1.5	-108000
1.11	1501000	1.11	1434310	1.11	69.3415	1.55	-55500	1.55	-108000
1.12	1449400	1.12	1388360	1.12	-1424.87	1.6	-55500	1.6	-108000
1.13	1401560	1.13	1344510	1.13	-2290.38	1.65	-55500	1.65	-108000
1.14	1357350	1.14	1302650	1.14	-2528.61	1.7	-55500	1.7	-108000
1.15	1316840	1.15	1262640	1.15	-2063.56	1.75	-55500	1.75	-108000
1.16	1277860	1.16	1224380	1.16	-1714.33	1.8	-55500	1.8	-108000
1.17	1240540	1.17	1187760	1.17	-1383.08	1.85	-55500	1.85	-108000
1.18	1206940	1.18	1152700	1.18	-216.826	1.9	-55500	1.9	-108000
1.19	1169880	1.19	1119100	1.19	-1037.68	1.95	-55500	1.95	-108000
1.2	1137060	1.2	1086880	1.2	-743.718	2	-55500	2	-108000
1.21	1105840	1.21	1055960	1.21	-347.662	2.05	-55500	2.05	-107999
1.22	1073530	1.22	1026260	1.22	-899.787	2.1	-55500	2.1	-108000
1.23	1045540	1.23	997732	1.23	-204.991	2.15	-55500	2.15	-108000
1.24	1015200	1.24	970298	1.24	-910.25	2.2	-55500	2.2	-108000
1.25	989176	1.25	943901	1.25	-321.49	2.25	-55500	2.25	-108000
1.26	963199	1.26	918488	1.26	-123.666	2.3	-55500	2.3	-108000
1.27	934204	1.27	894007	1.27	-1521.25	2.35	-55500	2.35	-108000
1.28	913462	1.28	870410	1.28	13.988	2.4	-55500	2.4	-108000
1.29	888230	1.29	847652	1.29	-596.35	2.45	-55500	2.45	-108000
1.3	867010	1.3	825691	1.3	66.1321	2.5	-55500	2.5	-108000
1.31	844110	1.31	804487	1.31	-259.003	2.55	-55500	2.55	-108000
1.32	822520	1.32	784005	1.32	-360.543	2.6	-55495.1	2.6	-108000
1.33	799552	1.33	764209	1.33	-1299.45	2.65	-55493.1	2.65	-108000
1.34	780941	1.34	745068	1.34	-768.307	2.7	-55490.7	2.7	-108000
1.35	760006	1.35	726550	1.35	-1426.85	2.75	-55486.7	2.75	-108000
1.36	742295	1.36	708629	1.36	-1043.89	2.8	-55479.7	2.8	-108000
1.37	726566	1.37	691277	1.37	-105.537	2.85	-55465	2.85	-108000
1.38	706883	1.38	674469	1.38	-975.384	2.9	-55426.5	2.9	-108000
1.39	690741	1.39	658182	1.39	-645.838	2.95	-55238.4	2.95	-108000
1.4	672299	1.4	642394	1.4	-1444.19	3	-51519.3	3	-108000
1.41	656468	1.41	627083	1.41	-1397.26	3.05	-54873.3	3.05	-108000
1.42	641386	1.42	612231	1.42	-1241.87	3.1	-55401.1	3.1	-107999
1.43	626451	1.43	597819	1.43	-1210.72	3.15	-55457.1	3.15	-107998
1.44	611070	1.44	583829	1.44	-1533.8	3.2	-55476.3	3.2	-107993
1.45	597641	1.45	570244	1.45	-1245.15	3.25	-55485	3.25	-107922
1.46	585294	1.46	557050	1.46	-686.529	3.3	-55489.7	3.3	-107993
1.47	571356	1.47	544231	1.47	-920.277	3.35	-55492.5	3.35	-107998
1.48	556990	1.48	531773	1.48	-1476.04	3.4	-55494.3	3.4	-107999
1.49	546234	1.49	519663	1.49	-732.85	3.45	-55499.9	3.45	-108000
1.5	533575	1.5	507889	1.5	-890.237	3.5	-55500	3.5	-108000
1.51	521298	1.51	496437	1.51	-1029.37	3.55	-55500	3.55	-108000
1.52	510588	1.52	485297	1.52	-671.776	3.6	-55500	3.6	-108000
1.53	497422	1.53	474458	1.53	-1422.19	3.65	-55500	3.65	-108000
1.54	486471	1.54	463909	1.54	-1407.05	3.7	-55500	3.7	-107993
1.55	478132	1.55	453641	1.55	-464.016	3.75	-55500	3.75	-107990
1.56	466754	1.56	443643	1.56	-849.809	3.8	-55500	3.8	-107986
1.57	455557	1.57	433907	1.57	-1271.63	3.85	-55500	3.85	-107980
1.58	445690	1.58	424424	1.58	-1267.23	3.9	-55500	3.9	-107969
1.59	435640	1.59	415185	1.59	-1437.83	3.95	-55500	3.95	-107943
1.6	426620	1.6	406183	1.6	-1295.17	4	-55500	4	-107867
1.61	418905	1.61	397410	1.61	-725.348	4.05	-55500	4.05	-107046
1.62	410726	1.62	388858	1.62	-433.866	4.1	-55500	4.1	-103291
1.63	400108	1.63	380521	1.63	-1206.96	4.15	-55500	4.15	-107692
1.64	392415	1.64	372390	1.64	-896.666	4.2	-55500	4.2	-107910
1.65	384115	1.65	364461	1.65	-912.543	4.25	-55500	4.25	-107957
1.66	377033	1.66	356726	1.66	-522.439	4.3	-55500	4.3	-107975
1.67	368462	1.67	349179	1.67	-806.603	4.35	-55500	4.35	-107983
1.68	361031	1.68	341815	1.68	-710.578	4.4	-55500	4.4	-107988
1.69	352446	1.69	334628	1.69	-1149.79	4.45	-55500	4.45	-107991
1.7	346256	1.7	327611	1.7	-702.457	4.5	-55496.5	4.5	-107994
1.71	338232	1.71	320761	1.71	-1057.67	4.55	-55494.2	4.55	-108000
1.72	331938	1.72	314072	1.72	-787.697	4.6	-55492.2	4.6	-108000
1.73	325203	1.73	307538	1.73	-759.589	4.65	-55488.9	4.65	-108000
1.74	318288	1.74	301156	1.74	-866.159	4.7	-55483.2	4.7	-108000
1.75	311518	1.75	294920	1.75	-975.894	4.75	-55471.6	4.75	-108000
1.76	305843	1.76	288826	1.76	-706.947	4.8	-55442.1	4.8	-107998
1.77	299367	1.77	282870	1.77	-815.741	4.85	-55317.8	4.85	-107994
1.78	292966	1.78	277048	1.78	-950.489	4.9	-52634.5	4.9	-107992
1.79	285473	1.79	271356	1.79	-1575.74	4.95	-54621	4.95	-107989
1.8	280456	1.8	265790	1.8	-1263.3	5	-55399.9	5	-107983
1.81	276636	1.81	260346	1.81	-522.907	5.05	-55458.8	5.05	-107972
1.82	271044	1.82	255021	1.82	-540.783	5.1	-55477.8	5.1	-107946
1.83	265226	1.83	249811	1.83	-697.285	5.15	-55486.1	5.15	-107855
1.84	260783	1.84	244713	1.84	-350.426	5.2	-55490.5	5.2	-106096
1.85	253949	1.85	239724	1.85	-1004.99	5.25	-55493.1	5.25	-106047
1.86	249343	1.86	234840	1.86	-812.544	5.3	-55494.8	5.3	-107852
1.87	244511	1.87	230059	1.87	-753.579	5.35	-55438.9	5.35	-107945
1.88	239136	1.88	225378	1.88	-953.076	5.4	-55402.3	5.4	-107972
1.89	233620	1.89	220794	1.89	-1249.29	5.45	-55368.7	5.45	-107983
1.9	230673	1.9	216304	1.9	-557.1	5.5	-55314.2	5.5	-107989
1.91	224755	1.91	211906	1.91	-1091.91	5.55	-55217.2	5.55	-107992
1.92	220995	1.92	207597	1.92	-800.541	5.6	-55019.1	5.6	-107994
1.93	216209	1.93	203375	1.93	-955.978	5.65	-54511.5	5.65	-107998
1.94	213368	1.94	199238	1.94	-368.55	5.7	-52250.8	5.7	-108000
1.95	208042	1.95	195183	1.95	-809.611	5.75	-5500	5.75	-108000
1.96	203915	1.96	191209	1.96	-804.294	5.8	-42045.6	5.8	-108000
1.97	199521	1.97	187313	1.97	-938.736	5.85	-53893.7	5.85	-108000
1.98	195407	1.98	183493	1.98	-992.635	5.9	-54832.4	5.9	-108000
1.99	191093	1.99	179748	1.99	-1157.82	5.95	-55137.8	5.95	-108000
2	186806	2	176076	2	-1342.27	6	-55273.1	6	-108000
2.01	184458	2.01	172474	2.01	-781.232	6.05	-55344.9	6.05	-108000
2.02	180208	2.02	168942	2.02	-1009.24	6.1	-55387.4	6.1	-107995
2.03	176666	2.03	165478	2.03	-982.867	6.15	-55414.5	6.15	-107993
2.04	172950	2.04	162080	2.04	-1053.21	6.2	-55491.9	6.2	-107991
2.05	169153	2.05	158747	2.05	-1183.44	6.25	-55500	6.25	-107987
2.06	166494	2.06	155477	2.06	-884.326	6.3	-55500	6.3	-107979
2.07	162574	2.07	152269	2.07	-1115.84	6.35	-55500	6.35	-107964
2.08	159695	2.08	149122	2.08	-956.067	6.4	-55500	6.4	-107923
2.09	156991	2.09	146035	2.09	-751.452	6.45	-55500	6.45	-107674
2.1	153078	2.1	143006	2.1	-1054.41	6.5	-55500	6.5	-104080
2.11	150559	2.11	140034	2.11	-823.712	6.55	-55500	6.55	-107450
2.12	147459	2.12	137118	2.12	-848.575	6.6	-55500	6.6	-107909
2.13	143974	2.13	134257	2.13	-1050.86	6.65	-55500	6.65	-107960
2.14	141243	2.14	131450	2.14	-973.819	6.7	-55500	6.7	-107978
2.15	138629	2.15	128697	2.15	-871.813	6.75	-55500	6.75	-107986
2.16	135834	2.16	125995	2.16	-864.381	6.8	-55500	6.8	-107989
2.17	132745	2.17	123345	2.17	-995.677	6.85	-55500	6.85	-107992
2.18	130276	2.18	120745	2.18	-900.06	6.9	-55500	6.9	-107994
2.19	128063	2.19	118195	2.19	-722.539	6.95	-55500	6.95	-108000
2.2	124199	2.2	115693	2.2	-1225.79	7	-55500	7	-108000
2.21	122182	2.21	113239	2.21	-1010.12	7.05	-55500	7.05	-108000
2.22	119199	2.22	110832	2.22	-1200.36	7.1	-55500	7.1	-108000
2.23	116591	2.23	108472	2.23	-1260.23	7.15	-55500	7.15	-108000
2.24	114757	2.24	106158	2.24	-1029.44	7.2	-55500	7.2	-108000
2.25	112423	2.25	103889	2.25	-1017.74	7.25	-55500	7.25	-107999
2.26	110791	2.26	101664	2.26	-743.182	7.3	-55500	7.3	-107995
2.27	108890	2.27	99482.4	2.27	-594.767	7.35	-55499.3	7.35	-107994
2.28	105714	2.28	97344.3	2.28	-974.285	7.4	-55498.4	7.4	-107991
2.29	103864	2.29	95248.7	2.29	-841.334	7.45	-55497.9	7.45	-107987
2.3	101044	2.3	93195	2.3	-1113.6	7.5	-55497	7.5	-107979
2.31	99354.9	2.31	91182.7	2.31	-950.721	7.55	-55495.5	7.55	-107962
2.32	96722.2	2.32	89211.1	2.32	-1182.29	7.6	-55492.5	7.6	-107906
2.33	95051.3	2.33	87279.8	2.33	-1045.96	7.65	-55485.3	7.65	-107104
2.34	93894.2	2.34	85388.3	2.34	-720.661	7.7	-55458.3	7.7	-105533
2.35	91234.3	2.35	83536	2.35	-1012.83	7.75	-54898.5	7.75	-107819
2.36	89412.7	2.36	81722.4	2.36	-985.796	7.8	-55064.1	7.8	-107939
2.37	87866.4	2.37	79947.1	2.37	-864.581	7.85	-55464.2	7.85	-107964
2.38	86177.4	2.38	78209.5	2.38	-816.206	7.9	-55486.6	7.9	-107970
2.39	84548.4	2.39	76509.2	2.39	-759.333	7.95	-55493	7.95	-107969
2.4	82202	2.4	74845.6	2.4	-1004.76	8	-55495.7	8	-107959
2.41	80821.4	2.41	73218.5	2.41	-879.014	8.05	-55497.1	8.05	-107932
2.42	78734.7	2.42	71627.1	2.42	-1050.63	8.1	-55497.9	8.1	-107842
2.43	77720.6	2.43	70071.1	2.43	-807.964	8.15	-55498.4	8.15	-106469
2.44	76009	2.44	68550.1	2.44	-858.806	8.2	-55499.6	8.2	-104094
2.45	74211.3	2.45	67063.4	2.45	-958.453	8.25	-55500	8.25	-107710
2.46	72969.1	2.46	65610.7	2.46	-850.077	8.3	-55500	8.3	-107914
2.47	71681.6	2.47	64191.5	2.47	-773.718	8.35	-55500	8.35	-107958
2.48	69965.2	2.48	62805.3	2.48	-882.675	8.4	-55500	8.4	-107975
2.49	68556.1	2.49	61451.6	2.49	-882.287	8.45	-55500	8.45	-107983
2.5	67361.4	2.5	60129.9	2.5	-809.471	8.5	-55500	8.5	-107988
2.51	65815.4	2.51	58839.7	2.51	-890.263	8.55	-55500	8.55	-107991
2.52	64629.8	2.52	57580.6	2.52	-839.886	8.6	-55500	8.6	-107994
2.53	63408.8	2.53	56352	2.53	-816.394	8.65	-55499.9	8.65	-107999
2.54	62081.8	2.54	55153.5	2.54	-847.777	8.7	-55499.9	8.7	-107997
2.55	61081.5	2.55	53984.4	2.55	-760.804	8.75	-55499.9	8.75	-107990
2.56	59479.8	2.56	52844.4	2.56	-926.461	8.8	-55499.8	8.8	-107869
2.57	58741.8	2.57	51732.9	2.57	-758.546	8.85	-55499.7	8.85	-107969
2.58	57153.9	2.58	50649.4	2.58	-942.261	8.9	-55499.4	8.9	-107996
2.59	55880.6	2.59	49593.4	2.59	-1011.56	8.95	-55498.5	8.95	-107997
2.6	55017.4	2.6	48564.2	2.6	-928.026	9	-55482.6	9	-107999
2.61	54016.8	2.61	47561.5	2.61	-910.455	9.05	-55469.2	9.05	-107999
2.62	53093.1	2.62	46584.7	2.62	-872.931	9.1	-55497.7	9.1	-108000
2.63	52240.4	2.63	45633.1	2.63	-817.529	9.15	-55499.3	9.15	-108000
2.64	51344.6	2.64	44706.4	2.64	-789.703	9.2	-55499.6	9.2	-108000
2.65	50118.6	2.65	43803.9	2.65	-904.075	9.25	-55499.8	9.25	-108000
2.66	49046.3	2.66	42925	2.66	-966.776	9.3	-55499.9	9.3	-108000
2.67	48310.4	2.67	42069.3	2.67	-904.607	9.35	-55499.9	9.35	-108000
2.68	47226.4	2.68	41236.2	2.68	-991.067	9.4	-55498.5	9.4	-108000
2.69	46618.6	2.69	40425.1	2.69	-896.267	9.45	-55492.1	9.45	-108000
2.7	45456	2.7	39635.5	2.7	-1032.3	9.5	-55489.7	9.5	-108000
2.71	44478.5	2.71	38866.9	2.71	-1103	9.55	-55485.8	9.55	-108000
2.72	43925.4	2.72	38118.5	2.72	-1012.45	9.6	-55479.2	9.6	-107999
2.73	43499.2	2.73	37390.1	2.73	-879.373	9.65	-55466.6	9.65	-107999
2.74	42892	2.74	36680.8	2.74	-826.767	9.7	-55438.1	9.7	-107995
2.75	41444.8	2.75	35990.4	2.75	-1117.96	9.75	-55348.7	9.75	-107929
2.76	41356.6	2.76	35318.1	2.76	-873.113	9.8	-54064.1	9.8	-107976
2.77	40477.6	2.77	34663.5	2.77	-951.953	9.85	-51485.3	9.85	-107998
2.78	39110.7	2.78	34026	2.78	-1233.14	9.9	-55147.8	9.9	-107999
2.79	39021.3	2.79	33405.2	2.79	-1010.2	9.95	-55404.1	9.95	-107999
2.8	38564.5	2.8	32800.6	2.8	-941.001	10	-55450.2	10	-108000
2.81	37952.3	2.81	32211.6	2.81	-940.474	10.05	-55466	10.05	-107961
2.82	37160.4	2.82	31637.8	2.82	-1018.15	10.1	-55470.1	10.1	-107938
2.83	36550	2.83	31078.8	2.83	-1029.38	10.15	-55464.1	10.15	-107916
2.84	36352.3	2.84	30534	2.84	-881.467	10.2	-55433.5	10.2	-107880
2.85	35374.2	2.85	30003.1	2.85	-1051.49	10.25	-54976.9	10.25	-107817
2.86	35069.3	2.86	29485.7	2.86	-957.873	10.3	-53889.2	10.3	-107688
2.87	34654.2	2.87	28981.3	2.87	-913.746	10.35	-55346.7	10.35	-107349
2.88	34302.7	2.88	28489.6	2.88	-849.484	10.4	-55462.6	10.4	-105608
2.89	33979.9	2.89	28010.3	2.89	-778.856	10.45	-55482.2	10.45	-76792.6
2.9	32806.6	2.9	27542.9	2.9	-1053.43	10.5	-55489.6	10.5	-98085.3
2.91	32815.2	2.91	27087.1	2.91	-860.116	10.55	-55493.2	10.55	-106843
2.92	32139.3	2.92	26642.7	2.92	-945.277	10.6	-55495.2	10.6	-107232
2.93	31601.5	2.93	26209.3	2.93	-979.847	10.65	-55496.4	10.65	-107738
2.94	31082.6	2.94	25786.7	2.94	-1011.32	10.7	-55497.8	10.7	-107849
2.95	30905.4	2.95	25374.6	2.95	-910.493	10.75	-55500	10.75	-107898
2.96	30721.9	2.96	24972.7	2.96	-816.406	10.8	-55500	10.8	-107927
2.97	30020.8	2.97	24580.8	2.97	-933.557	10.85	-55500	10.85	-107945
2.98	29591	2.98	24198.6	2.98	-946.253	10.9	-55500	10.9	-107989
2.99	29052.7	2.99	23826	2.99	-1006.31	10.95	-55500	10.95	-107999
3	28507.2	3	23462.6	3	-1073.1	11	-55500	11	-108000
3.01	28419.5	3.01	23108.4	3.01	-960.57	11.05	-55500	11.05	-108000
3.02	28182.8	3.02	22763	3.02	-911.358	11.1	-55498.3	11.1	-108000
3.03	27733.1	3.03	22426.3	3.03	-950.932	11.15	-55491.3	11.15	-108000
3.04	27436.7	3.04	22098.1	3.04	-932.782	11.2	-55488.4	11.2	-108000
3.05	27259.5	3.05	21778.3	3.05	-870.347	11.25	-55484	11.25	-108000
3.06	27261.6	3.06	21466.5	3.06	-739.63	11.3	-55476.6	11.3	-108000
3.07	26543.1	3.07	21162.8	3.07	-900.453	11.35	-55462.6	11.35	-108000
3.08	26209.1	3.08	20866.8	3.08	-910.731	11.4	-55431.1	11.4	-108000
3.09	26137	3.09	20578.4	3.09	-819.437	11.45	-55333.5	11.45	-108000
3.1	25874.9	3.1	20297.5	3.1	-807.221	11.5	-53975.2	11.5	-108000
3.11	25594.8	3.11	20023.9	3.11	-805.244	11.55	-51028.9	11.55	-108000
3.12	25148.2	3.12	19757.4	3.12	-872.829	11.6	-55004	11.6	-108000
3.13	24919.9	3.13	19497.8	3.13	-856.039	11.65	-55388.5	11.65	-108000
3.14	24906.5	3.14	19245.1	3.14	-756.067	11.7	-55446.6	11.7	-108000
3.15	24502.9	3.15	18999.1	3.15	-814.984	11.75	-55468.1	11.75	-108000
3.16	23956.8	3.16	18759.5	3.16	-933.614	11.8	-55478	11.8	-108000
3.17	23381	3.17	18526.4	3.17	-1066.81	11.85	-55482.6	11.85	-108000
3.18	23594.7	3.18	18299.4	3.18	-886.772	11.9	-55483.6	11.9	-107999
3.19	23312.7	3.19	18078.6	3.19	-907.57	11.95	-55480.2	11.95	-107998
3.2	23024.2	3.2	17863.7	3.2	-933.412	12	-55425.7	12	-107997
3.21	22785.8	3.21	17654.6	3.21	-941.648	12.05	-54968.7	12.05	-107996
3.22	22531.6	3.22	17451.3	3.22	-958.592	12.1	-55392	12.1	-107994
3.23	22592.8	3.23	17253.4	3.23	-851.694	12.15	-55485.3	12.15	-107988
3.24	22255.3	3.24	17061.1	3.24	-906.549	12.2	-55493.6	12.2	-107974
3.25	22042	3.25	16874	3.25	-913.904	12.25	-55496.4	12.25	-107766
3.26	21927.2	3.26	16692.1	3.26	-884.046	12.3	-55497.7	12.3	-107304
3.27	21573.5	3.27	16515.3	3.27	-951.87	12.35	-55498.4	12.35	-107912
3.28	21390.4	3.28	16343.5	3.28	-953.508	12.4	-55498.8	12.4	-107981
3.29	21254.5	3.29	16176.5	3.29	-938.292	12.45	-55499.1	12.45	-107990
3.3	21162.5	3.3	16014.2	3.3	-907.466	12.5	-55499.9	12.5	-107993
3.31	21059.8	3.31	15856.6	3.31	-882.87	12.55	-55500	12.55	-107991
3.32	20981.8	3.32	15703.4	3.32	-850.248	12.6	-55499.7	12.6	-107983
3.33	20447.9	3.33	15554.7	3.33	-1001.86	12.65	-55499.3	12.65	-107983
3.34	20338	3.34	15410.3	3.34	-985.631	12.7	-55499.1	12.7	-107929
3.35	20143.9	3.35	15270.1	3.35	-1004.9	12.75	-55498.8	12.75	-107679
3.36	20310.6	3.36	15134	3.36	-881.499	12.8	-55498.2	12.8	-107910
3.37	19921.6	3.37	15002	3.37	-982.075	12.85	-55497	12.85	-107956
3.38	20050.4	3.38	14873.8	3.38	-877.13	12.9	-55494	12.9	-107921
3.39	19691.4	3.39	14749.4	3.39	-968.943	12.95	-55481.5	12.95	-107607
3.4	19721.7	3.4	14628.8	3.4	-906.534	13	-55240.1	13	-105384
3.41	19478.2	3.41	14511.8	3.41	-955.201	13.05	-55310.8	13.05	-107212
3.42	19515.6	3.42	14398.3	3.42	-892.935	13.1	-55482.5	13.1	-107809
3.43	19068.2	3.43	14288.3	3.43	-1026.08	13.15	-55492.7	13.15	-106796
3.44	19213.8	3.44	14181.6	3.44	-923.387	13.2	-55494.1	13.2	-107346
3.45	19171.3	3.45	14078.2	3.45	-897.297	13.25	-55492.2	13.25	-107549
3.46	18932.7	3.46	13977.9	3.46	-950.928	13.3	-55479.4	13.3	-107789
3.47	18800.4	3.47	13880.7	3.47	-963.343	13.35	-55226.1	13.35	-107772
3.48	18607.2	3.48	13786.5	3.48	-1001.36	13.4	-55331.5	13.4	-107685
3.49	18707.7	3.49	13695.2	3.49	-923.145	13.45	-55485.1	13.45	-107506
3.5	18597.4	3.5	13606.6	3.5	-930.345	13.5	-55494.9	13.5	-107080
3.51	18354.4	3.51	13520.8	3.51	-991.78	13.55	-55497.3	13.55	-105672
3.52	18482.4	3.52	13437.6	3.52	-905.912	13.6	-55498.4	13.6	-81557.9
3.53	18506.2	3.53	13356.9	3.53	-862.762	13.65	-55498.9	13.65	-61000
3.54	18064.5	3.54	13278.6	3.54	-1006.84	13.7	-55499.2	13.7	-102005
3.55	18265.4	3.55	13202.6	3.55	-894.809	13.75	-55499.4	13.75	-106679
3.56	18186.8	3.56	13128.9	3.56	-895.537	13.8	-55499.8	13.8	-107358
3.57	17822.3	3.57	13057.3	3.57	-1011.52	13.85	-55500	13.85	-107581
3.58	17787.8	3.58	12987.8	3.58	-996.328	13.9	-55500	13.9	-107057
3.59	17721.9	3.59	12920.2	3.59	-994.514	13.95	-55500	13.95	-107447
3.6	17860.8	3.6	12854.4	3.6	-911.561	14	-55500	14	-107818
3.61	17776.3	3.61	12790.4	3.61	-918.7	14.05	-55500	14.05	-107901
3.62	17928.6	3.62	12728	3.62	-831.794	14.1	-55500	14.1	-107976
3.63	17615.6	3.63	12667.2	3.63	-931.648	14.15	-55500	14.15	-107956
3.64	17513	3.64	12607.8	3.64	-947.923	14.2	-55500	14.2	-107945
3.65	17399.7	3.65	12549.8	3.65	-969.055	14.25	-55500	14.25	-107942
3.66	17670.9	3.66	12493	3.66	-836.917	14.3	-55500	14.3	-107859
3.67	17269	3.67	12437.3	3.67	-974.499	14.35	-55499.9	14.35	-106599
3.68	17221.2	3.68	12382.8	3.68	-970.918	14.4	-55499.7	14.4	-105135
3.69	17195.9	3.69	12329.2	3.69	-958.7	14.45	-55499.6	14.45	-107566
3.7	17246.5	3.7	12276.6	3.7	-916.545	14.5	-55499.5	14.5	-107915
3.71	17119.5	3.71	12224.8	3.71	-945.742	14.55	-55499.2	14.55	-107960
3.72	17316.9	3.72	12173.8	3.72	-845.528	14.6	-55498.7	14.6	-107976
3.73	16990.2	3.73	12123.5	3.73	-955.257	14.65	-55496.6	14.65	-107984
3.74	16892.3	3.74	12073.9	3.74	-973.76	14.7	-55491	14.7	-107985
3.75	16954	3.75	12024.9	3.75	-928.655	14.75	-55402.9	14.75	-107941
3.76	16868.9	3.76	11976.6	3.76	-942.582	14.8	-55397.9	14.8	-107972
3.77	16867.5	3.77	11928.9	3.77	-923.258	14.85	-55483.6	14.85	-107997
3.78	16812.2	3.78	11881.7	3.78	-925.731	14.9	-55487.9	14.9	-107998
3.79	16822.2	3.79	11835.2	3.79	-902.336	14.95	-55481	14.95	-107994
3.8	16567.3	3.8	11789.2	3.8	-985.135	15	-55453.4	15	-107946
3.81	16707.8	3.81	11743.9	3.81	-910.048	15.05	-54941.7	15.05	-107936
3.82	16620.1	3.82	11699.1	3.82	-926.487	15.1	-54698.4	15.1	-107983
3.83	16709.6	3.83	11655	3.83	-872.275	15.15	-55387.6	15.15	-107983
3.84	16718.3	3.84	11611.5	3.84	-850.673	15.2	-55475.6	15.2	-107975
3.85	16497.9	3.85	11568.6	3.85	-920.984	15.25	-55488.3	15.25	-107954
3.86	16408.1	3.86	11526.4	3.86	-939.318	15.3	-55493.1	15.3	-107880
3.87	16563.6	3.87	11484.9	3.87	-859.825	15.35	-55495.3	15.35	-106559
3.88	16417.2	3.88	11444.1	3.88	-901.367	15.4	-55496.5	15.4	-105847
3.89	16483.3	3.89	11403.9	3.89	-858.218	15.45	-55496.8	15.45	-107607
3.9	16241.2	3.9	11364.5	3.9	-938.589	15.5	-55496.4	15.5	-107924
3.91	16101.2	3.91	11325.8	3.91	-978.469	15.55	-55470.4	15.55	-107964
3.92	16203	3.92	11287.7	3.92	-921.891	15.6	-55467.9	15.6	-107973
3.93	16369.5	3.93	11250.4	3.93	-839.772	15.65	-55494	15.65	-107958
3.94	16395.5	3.94	11213.8	3.94	-814.105	15.7	-55495.8	15.7	-107594
3.95	16211.6	3.95	11178	3.95	-872.714	15.75	-55494.2	15.75	-107745
3.96	15975.7	3.96	11142.8	3.96	-952.46	15.8	-55487.9	15.8	-107972
3.97	15930.5	3.97	11108.4	3.97	-956.16	15.85	-55412.6	15.85	-107990
3.98	15814	3.98	11074.6	3.98	-988.711	15.9	-55410.2	15.9	-107988
3.99	15871.7	3.99	11041.6	3.99	-951.876	15.95	-54928.6	15.95	-107954
4	15907.6	4	11009.2	4	-924.003	16	-55146.8	16	-107980
4.01	16012.5	4.01	10977.5	4.01	-868.843	16.05	-55465.9	16.05	-107957
4.02	15931.1	4.02	10946.5	4.02	-888.503	16.1	-55488.8	16.1	-107943
4.03	15922	4.03	10916.2	4.03	-879.491	16.15	-55494.2	16.15	-107982
4.04	15710.6	4.04	10886.5	4.04	-951.68	16.2	-55496.4	16.2	-107982
4.05	15634	4.05	10857.4	4.05	-970.194	16.25	-55497.6	16.25	-107966
4.06	15746.9	4.06	10828.9	4.06	-913.153	16.3	-55498.3	16.3	-107925
4.07	15507.4	4.07	10801	4.07	-997.359	16.35	-55498.8	16.35	-107644
4.08	15645.8	4.08	10773.7	4.08	-930.597	16.4	-55499.6	16.4	-106755
4.09	15600.9	4.09	10747	4.09	-937.429	16.45	-55500	16.45	-106703
4.1	15819.8	4.1	10720.8	4.1	-838.952	16.5	-55500	16.5	-107256
4.11	15941.9	4.11	10695.1	4.11	-779.41	16.55	-55500	16.55	-107798
4.12	15569.8	4.12	10669.9	4.12	-917.752	16.6	-55500	16.6	-107885
4.13	15407	4.13	10645.2	4.13	-972.598	16.65	-55500	16.65	-107973
4.14	15545.5	4.14	10621	4.14	-907.096	16.7	-55500	16.7	-107986
4.15	15522.6	4.15	10597.2	4.15	-906.37	16.75	-55500	16.75	-107990
4.16	15523.8	4.16	10573.9	4.16	-896.141	16.8	-55500	16.8	-107992
4.17	15469.3	4.17	10551	4.17	-908.404	16.85	-55500	16.85	-107995
4.18	15322.9	4.18	10528.4	4.18	-957.555	16.9	-55499.7	16.9	-107997
4.19	15469.9	4.19	10506.3	4.19	-889.534	16.95	-55499.2	16.95	-107997
4.2	15442.9	4.2	10484.5	4.2	-891.267	17	-55498.8	17	-107994
4.21	15323.6	4.21	10463	4.21	-930.025	17.05	-55498.4	17.05	-107967
4.22	15432.1	4.22	10441.9	4.22	-877.828	17.1	-55497.7	17.1	-107790
4.23	15402.4	4.23	10421.1	4.23	-881.018	17.15	-55496.3	17.15	-107914
4.24	15451.9	4.24	10400.5	4.24	-852.703	17.2	-55493.3	17.2	-107992
4.25	15347	4.25	10380.3	4.25	-886.223	17.25	-55484.2	17.25	-107996
4.26	15195.5	4.26	10360.4	4.26	-938.521	17.3	-55363.2	17.3	-107997
4.27	15241.3	4.27	10340.7	4.27	-911.963	17.35	-55124.6	17.35	-107997
4.28	15217	4.28	10321.3	4.28	-913.619	17.4	-55382.6	17.4	-107997
4.29	15236	4.29	10302.1	4.29	-898.012	17.45	-55485.9	17.45	-107993
4.3	15023.1	4.3	10283.2	4.3	-975.325	17.5	-55493.7	17.5	-107931
4.31	15173.5	4.31	10264.6	4.31	-907.376	17.55	-55496.4	17.55	-107948
4.32	15101.5	4.32	10246.2	4.32	-928.514	17.6	-55497.8	17.6	-107958
4.33	14959.6	4.33	10228	4.33	-977.724	17.65	-55498.4	17.65	-107761
4.34	15007.4	4.34	10210.1	4.34	-951.135	17.7	-55498.8	17.7	-107836
4.35	14868.4	4.35	10192.5	4.35	-999.383	17.75	-55499.1	17.75	-107939
4.36	14789.3	4.36	10175.1	4.36	-1023.8	17.8	-55499.7	17.8	-107907
4.37	14821.2	4.37	10158	4.37	-1003.91	17.85	-55499.8	17.85	-107751
4.38	15025.6	4.38	10141.2	4.38	-915.16	17.9	-55499.6	17.9	-104878
4.39	14900.3	4.39	10124.7	4.39	-958.362	17.95	-55499.1	17.95	-104446
4.4	14900.8	4.4	10108.4	4.4	-951.422	18	-55489	18	-107144
4.41	14813	4.41	10092.5	4.41	-979.866	18.05	-55485.9	18.05	-107870
4.42	14843.8	4.42	10076.9	4.42	-961.041	18.1	-55492.1	18.1	-107938
4.43	14945.7	4.43	10061.6	4.43	-913.941	18.15	-55496.6	18.15	-107952
4.44	14912.6	4.44	10046.7	4.44	-920.959	18.2	-55499.4	18.2	-107971
4.45	14670.3	4.45	10032.1	4.45	-1011.8	18.25	-55499.8	18.25	-107970
4.46	14931.2	4.46	10017.9	4.46	-901.526	18.3	-55499.8	18.3	-107979
4.47	14727.9	4.47	10004.2	4.47	-977.126	18.35	-55499.9	18.35	-107992
4.48	14992.5	4.48	9990.8	4.48	-865.719	18.4	-55499.9	18.4	-107997
4.49	14888.8	4.49	9977.89	4.49	-901.814	18.45	-55499.9	18.45	-107998
4.5	14916.9	4.5	9965.42	4.5	-885.383	18.5	-55500	18.5	-107997
4.51	14679.2	4.51	9953.42	4.51	-975.465	18.55	-55500	18.55	-107988
4.52	14700.6	4.52	9941.92	4.52	-962.102	18.6	-55500	18.6	-107883
4.53	14633.3	4.53	9930.91	4.53	-984.443	18.65	-55499.9	18.65	-107934
4.54	14734.3	4.54	9920.43	4.54	-939.667	18.7	-55499.7	18.7	-107991
4.55	14580.1	4.55	9910.48	4.55	-997.205	18.75	-55496.9	18.75	-107985
4.56	14753.2	4.56	9901.08	4.56	-924.066	18.8	-55496.7	18.8	-107934
4.57	14705.6	4.57	9892.25	4.57	-939.398	18.85	-55499.1	18.85	-107968
4.58	14718.3	4.58	9884	4.58	-930.883	18.9	-55497.3	18.9	-107993
4.59	14870	4.59	9876.33	4.59	-867.043	18.95	-55490.3	18.95	-107964
4.6	14757.2	4.6	9869.27	4.6	-909.217	19	-55484.9	19	-107948
4.61	15022.7	4.61	9862.82	4.61	-800.298	19.05	-55478	19.05	-107977
4.62	14728	4.62	9856.98	4.62	-915.78	19.1	-55453.7	19.1	-107914
4.63	14512.7	4.63	9851.78	4.63	-999.715	19.15	-55446.2	19.15	-107915
4.64	14741.8	4.64	9847.21	4.64	-906.174	19.2	-55421.3	19.2	-107972
4.65	14614.8	4.65	9843.29	4.65	-955.354	19.25	-55329.5	19.25	-107991
4.66	14696	4.66	9840	4.66	-921.505	19.3	-54533.4	19.3	-107990
4.67	14567.6	4.67	9837.37	4.67	-971.736	19.35	-49754.2	19.35	-107957
4.68	14552.9	4.68	9835.39	4.68	-976.785	19.4	-52609.1	19.4	-107720
4.69	14870.9	4.69	9834.07	4.69	-849.045	19.45	-55219.3	19.45	-107856
4.7	14589	4.7	9833.42	4.7	-961.561	19.5	-55333.5	19.5	-107986
4.71	14676.8	4.71	9833.45	4.71	-926.42	19.55	-55300.7	19.55	-107991
4.72	14768.9	4.72	9834.19	4.72	-889.908	19.6	-55245	19.6	-107987
4.73	14585.5	4.73	9835.65	4.73	-963.872	19.65	-55386.9	19.65	-107994
4.74	14806.5	4.74	9837.88	4.74	-876.422	19.7	-55462	19.7	-107997
4.75	14557.1	4.75	9840.93	4.75	-977.422	19.75	-55446	19.75	-107992
4.76	14734	4.76	9844.86	4.76	-908.313	19.8	-55471.2	19.8	-107987
4.77	14583.6	4.77	9849.74	4.77	-970.487	19.85	-55487	19.85	-107981
4.78	14612	4.78	9855.68	4.78	-961.635	19.9	-55481.7	19.9	-107910
4.79	14647.1	4.79	9862.78	4.79	-950.531	19.95	-55399.6	19.95	-107868
4.8	14766	4.8	9871.16	4.8	-906.454	20	-55410.4	20	-107857
4.81	14563.5	4.81	9880.96	4.81	-991.563	20.05	-55445.3	20.05	-107875
4.82	14484.6	4.82	9892.32	4.82	-1027.83	20.1	-55415.3	20.1	-107790
4.83	14792.3	4.83	9905.41	4.83	-910.216	20.15	-55111.1	20.15	-105496
4.84	14704.3	4.84	9920.39	4.84	-951.655	20.2	-52345.1	20.2	-105406
4.85	14715.7	4.85	9937.44	4.85	-954.204	20.25	-53745.1	20.25	-107128
4.86	14715.6	4.86	9956.75	4.86	-962.3	20.3	-55299.9	20.3	-107879
4.87	15014.5	4.87	9978.52	4.87	-851.82	20.35	-55435.9	20.35	-107944
4.88	15019.5	4.88	10003	4.88	-859.965	20.4	-55467.9	20.4	-107962
4.89	15098.8	4.89	10030.3	4.89	-839.662	20.45	-55479.1	20.45	-107905
4.9	15023.7	4.9	10060.7	4.9	-882.358	20.5	-55485.2	20.5	-107935
4.91	15188.8	4.91	10094.6	4.91	-830.448	20.55	-55487.4	20.55	-107952
4.92	15081	4.92	10132	4.92	-889.173	20.6	-55476.7	20.6	-107955
4.93	14981.4	4.93	10173.4	4.93	-946.245	20.65	-55393.7	20.65	-107935
4.94	15276.2	4.94	10219	4.94	-847.344	20.7	-55439.2	20.7	-107957
4.95	15106.6	4.95	10269.2	4.95	-936.086	20.75	-55487.7	20.75	-107977
4.96	15316.9	4.96	10324.3	4.96	-874.918	20.8	-55485.9	20.8	-107982
4.97	15244.7	4.97	10384.8	4.97	-929.009	20.85	-55358	20.85	-107975
4.98	15205.3	4.98	10451	4.98	-972.353	20.9	-55356.4	20.9	-107960
4.99	15517.3	4.99	10523.5	4.99	-877.761	20.95	-55441.1	20.95	-107723
5	15648.5	5	10602.7	5	-858.299	21	-55490.7	21	-107252
5.01	15564.6	5.01	10689.3	5.01	-927.916	21.05	-55496.2	21.05	-107596
5.02	15886.8	5.02	10783.8	5.02	-838.403	21.1	-55497	21.1	-107951
5.03	15973.2	5.03	10886.9	5.03	-846.842	21.15	-55486.4	21.15	-107983
5.04	16009.9	5.04	10999.5	5.04	-879.045	21.2	-55491.8	21.2	-107990
5.05	16297.6	5.05	11122.2	5.05	-815.091	21.25	-55498	21.25	-107990
5.06	16253.6	5.06	11256	5.06	-888.437	21.3	-55498.7	21.3	-107992
5.07	16436.2	5.07	11401.8	5.07	-876.147	21.35	-55497.5	21.35	-107992
5.08	16463	5.08	11560.7	5.08	-931.639	21.4	-55496	21.4	-107988
5.09	16778.3	5.09	11733.8	5.09	-877.622	21.45	-55496.4	21.45	-107959
5.1	17185	5.1	11922.2	5.1	-793.467	21.5	-55495.6	21.5	-107584
5.11	17386.6	5.11	12127.4	5.11	-798.305	21.55	-55491.3	21.55	-107743
5.12	17402.7	5.12	12350.6	5.12	-884.885	21.6	-55473.3	21.6	-107948
5.13	17450.4	5.13	12593.3	5.13	-966.945	21.65	-55469.6	21.65	-107985
5.14	17967.4	5.14	12857	5.14	-870.028	21.7	-55369.6	21.7	-107979
5.15	18073	5.15	13143.4	5.15	-947.097	21.75	-54965	21.75	-107946
5.16	18384.4	5.16	13454.2	5.16	-952.018	21.8	-55183.8	21.8	-107969
5.17	18975.2	5.17	13791	5.17	-856.046	21.85	-55448.9	21.85	-107995
5.18	19262.4	5.18	14155.6	5.18	-893.091	21.9	-55402.3	21.9	-107996
5.19	19815.2	5.19	14550	5.19	-836.313	21.95	-54627.6	21.95	-107981
5.2	20159.8	5.2	14975.9	5.2	-875.939	22	-55014	22	-107988
5.21	20407.9	5.21	15435.3	5.21	-968.098	22.05	-55422.8	22.05	-107995
5.22	20924.7	5.22	15929.9	5.22	-967.465	22.1	-55480.5	22.1	-107998
5.23	21468.3	5.23	16461.6	5.23	-971.537	22.15	-55488.2	22.15	-107996
5.24	22186.6	5.24	17032.1	5.24	-921.965	22.2	-55491.4	22.2	-107964
5.25	22536.8	5.25	17643.2	5.25	-1036.47	22.25	-55492.6	22.25	-107936
5.26	23245.2	5.26	18296.3	5.26	-1025.27	22.3	-55492.2	22.3	-107963
5.27	23874.8	5.27	18993	5.27	-1063.73	22.35	-55490.4	22.35	-107996
5.28	24862.8	5.28	19734.4	5.28	-977.455	22.4	-55486.7	22.4	-107998
5.29	25396.8	5.29	20521.7	5.29	-1091.84	22.45	-55476.8	22.45	-107999
5.3	26310.9	5.3	21355.6	5.3	-1073.68	22.5	-55442.4	22.5	-107998
5.31	27223.5	5.31	22236.6	5.31	-1075.75	22.55	-54853.3	22.55	-107997
5.32	28000.5	5.32	23165.2	5.32	-1151.85	22.6	-54681	22.6	-107993
5.33	28826.8	5.33	24141.1	5.33	-1227.96	22.65	-55021.2	22.65	-107968
5.34	30268	5.34	25163.9	5.34	-1077.65	22.7	-55450.8	22.7	-107979
5.35	31253.8	5.35	26232.8	5.35	-1128.7	22.75	-55480	22.75	-107990
5.36	32604.3	5.36	27346.6	5.36	-1052.56	22.8	-55488.8	22.8	-107984
5.37	33659.1	5.37	28503.5	5.37	-1112.7	22.85	-55492.7	22.85	-107973
5.38	34628.8	5.38	29701.3	5.38	-1223.93	22.9	-55494.7	22.9	-107877
5.39	36226.4	5.39	30937.4	5.39	-1099.9	22.95	-55495.1	22.95	-107113
5.4	37437.6	5.4	32208.4	5.4	-1145.01	23	-55494.4	23	-107500
5.41	38782.4	5.41	33510.6	5.41	-1149.68	23.05	-55496.5	23.05	-107918
5.42	40793.4	5.42	34839.7	5.42	-899.029	23.1	-55496.9	23.1	-107959
5.43	41755.3	5.43	36190.4	5.43	-1077.12	23.15	-55471.8	23.15	-107973
5.44	43571.1	5.44	37557.3	5.44	-920.305	23.2	-55448.7	23.2	-107981
5.45	44667.7	5.45	38933.8	5.45	-1055.26	23.25	-55466.3	23.25	-107974
5.46	46599.3	5.46	40313.1	5.46	-857.306	23.3	-55495.9	23.3	-107984
5.47	48199.6	5.47	41687.4	5.47	-789.812	23.35	-55490.8	23.35	-107972
5.48	49995.6	5.48	43048.2	5.48	-638.373	23.4	-55488.1	23.4	-107985
5.49	51382.1	5.49	44386.3	5.49	-641.372	23.45	-55490.2	23.45	-107997
5.5	52964.1	5.5	45692.1	5.5	-552.634	23.5	-55496	23.5	-107999
5.51	54189.1	5.51	46955.1	5.51	-588.897	23.55	-55479.3	23.55	-107999
5.52	55369.5	5.52	48164.6	5.52	-620.684	23.6	-55461.6	23.6	-107999
5.53	56356	5.53	49309.4	5.53	-703.078	23.65	-55474	23.65	-107997
5.54	58284.8	5.54	50378.4	5.54	-376.976	23.7	-55497.4	23.7	-107974
5.55	58863.4	5.55	51360.5	5.55	-554.71	23.75	-55498.7	23.75	-107986
5.56	59995.4	5.56	52245.2	5.56	-470.557	23.8	-55499	23.8	-107995
5.57	60321.4	5.57	53022.8	5.57	-664.141	23.85	-55499.3	23.85	-107997
5.58	61002.1	5.58	53684.9	5.58	-667.742	23.9	-55499.7	23.9	-107996
5.59	61390.5	5.59	54224.4	5.59	-737.175	23.95	-55499.8	23.95	-107992
5.6	61723.4	5.6	54636.2	5.6	-775.627	24	-55499.4	24	-107982
5.61	61808.4	5.61	54917.3	5.61	-858.717	24.05	-55498.6	24.05	-107843
5.62	62724.3	5.62	55066.7	5.62	-554.622	24.1	-55499	24.1	-107676
5.63	61925.7	5.63	55085.6	5.63	-881.968	24.15	-55499.7	24.15	-107767
5.64	61826.9	5.64	54977.6	5.64	-876.449	24.2	-55499.3	24.2	-107973
5.65	61817.4	5.65	54747.8	5.65	-784.513	24.25	-55498.9	24.25	-107987
5.66	60938.7	5.66	54403.3	5.66	-992.433	24.3	-55498.5	24.3	-107975
5.67	60478.3	5.67	53952.4	5.67	-988.709	24.35	-55497.6	24.35	-107895
5.68	59724.9	5.68	53404.3	5.68	-1061.69	24.4	-55489.3	24.4	-107876
5.69	59472.5	5.69	52769	5.69	-897.957	24.45	-55488.5	24.45	-107926
5.7	58503.4	5.7	52056.6	5.7	-988.763	24.5	-55486	24.5	-107923
5.71	57711.8	5.71	51277.5	5.71	-980.788	24.55	-55472.2	24.55	-107854
5.72	56609.8	5.72	50441.6	5.72	-1073.28	24.6	-55156.1	24.6	-107937
5.73	55362.5	5.73	49558.6	5.73	-1204.3	24.65	-55316.6	24.65	-107986
5.74	54513.6	5.74	48637.6	5.74	-1160.12	24.7	-55397.1	24.7	-107994
5.75	53423.8	5.75	47687.2	5.75	-1200.04	24.75	-55471.6	24.75	-107969
5.76	52183	5.76	46715.4	5.76	-1291.43	24.8	-55478.3	24.8	-107977
5.77	51927.8	5.77	45729.2	5.77	-982.599	24.85	-55479.8	24.85	-107980
5.78	50649.8	5.78	44735.4	5.78	-1079.74	24.9	-55324	24.9	-107986
5.79	48862.6	5.79	43739.8	5.79	-1379.76	24.95	-55323.8	24.95	-107976
5.8	48401	5.8	42747.8	5.8	-1151.05	25	-55361.7	25	-107960
5.81	47191	5.81	41763.9	5.81	-1225.12	25.05	-55475.6	25.05	-107920
5.82	46675.6	5.82	40792.4	5.82	-1026.48	25.1	-55453	25.1	-107914
5.83	45535.1	5.83	39836.8	5.83	-1084.52	25.15	-55202.2	25.15	-107894
5.84	44622.1	5.84	38900.3	5.84	-1059.5	25.2	-55215.8	25.2	-107769
5.85	43706.2	5.85	37985.3	5.85	-1044.63	25.25	-55278	25.25	-107287
5.86	42523.9	5.86	37094.1	5.86	-1146.21	25.3	-55476.8	25.3	-100521
5.87	42156.5	5.87	36228.4	5.87	-932.445	25.35	-55489.2	25.35	-104112
5.88	41146	5.88	35389.5	5.88	-987.13	25.4	-55490.7	25.4	-104513
5.89	40496.1	5.89	34578.5	5.89	-909.168	25.45	-55450	25.45	-106522
5.9	39745.6	5.9	33796	5.9	-883.318	25.5	-55431.5	25.5	-107662
5.91	38854.8	5.91	33042.4	5.91	-925.654	25.55	-55445.2	25.55	-107840
5.92	37861.6	5.92	32317.8	5.92	-1021	25.6	-55493.6	25.6	-107785
5.93	37425.1	5.93	31622	5.93	-905.673	25.65	-55497.5	25.65	-107451
5.94	36656.2	5.94	30954.7	5.94	-935.204	25.7	-55498.4	25.7	-107697
5.95	36375.5	5.95	30315.3	5.95	-781.04	25.75	-55498.7	25.75	-107921
5.96	35351.9	5.96	29703.1	5.96	-935.425	25.8	-55498.6	25.8	-107965
5.97	35193.1	5.97	29117.3	5.97	-754.864	25.85	-55498.3	25.85	-107874
5.98	34318.9	5.98	28556.9	5.98	-871.026	25.9	-55496.7	25.9	-107937
5.99	33713.9	5.99	28020.8	5.99	-889.653	25.95	-55495.9	25.95	-107957
6	33556.6	6	27507.9	6	-738.908	26	-55491.5	26	-107941
6.01	33271.8	6.01	27017.2	6.01	-648.296	26.05	-55433.3	26.05	-107517
6.02	32310	6.02	26547.2	6.02	-837.249	26.1	-55335	26.1	-107525
6.03	32005.2	6.03	26097	6.03	-771.563	26.15	-55379.6	26.15	-107708
6.04	31512.2	6.04	25665.2	6.04	-788.827	26.2	-55479.1	26.2	-107890
6.05	30968.8	6.05	25250.7	6.05	-833.49	26.25	-55492.7	26.25	-107895
6.06	30620.3	6.06	24852.2	6.06	-806.877	26.3	-55497	26.3	-107927
6.07	30099.5	6.07	24468.8	6.07	-855.439	26.35	-55498.3	26.35	-107957
6.08	30131.6	6.08	24099.3	6.08	-688.626	26.4	-55498.6	26.4	-107974
6.09	29450.8	6.09	23742.7	6.09	-812.362	26.45	-55499	26.45	-107851
6.1	29052.8	6.1	23398	6.1	-827.915	26.5	-55499.4	26.5	-107789
6.11	28603.7	6.11	23064.3	6.11	-868.546	26.55	-55499.2	26.55	-107807
6.12	28529.3	6.12	22740.8	6.12	-763.509	26.6	-55499.3	26.6	-107820
6.13	28113.6	6.13	22426.7	6.13	-798.918	26.65	-55499.5	26.65	-107650
6.14	27456.5	6.14	22121.3	6.14	-934.502	26.7	-55498.5	26.7	-107760
6.15	27245.5	6.15	21824	6.15	-895	26.75	-55496.7	26.75	-107955
6.16	26636.4	6.16	21534.1	6.16	-1017.85	26.8	-55497.6	26.8	-107960
6.17	26551.5	6.17	21251	6.17	-933.901	26.85	-55499.4	26.85	-107834
6.18	26148	6.18	20974.5	6.18	-980.05	26.9	-55499.3	26.9	-107592
6.19	25835.6	6.19	20703.9	6.19	-992.256	26.95	-55499	26.95	-107747
6.2	25484.2	6.2	20438.9	6.2	-1022.41	27	-55498	27	-107952
6.21	25326.6	6.21	20179.2	6.21	-977.242	27.05	-55482.7	27.05	-107983
6.22	25216.7	6.22	19924.5	6.22	-915.068	27.1	-55472	27.1	-107986
6.23	25035.7	6.23	19674.5	6.23	-883.299	27.15	-55476.2	27.15	-107981
6.24	24780.3	6.24	19429	6.24	-883.174	27.2	-55496	27.2	-107974
6.25	24374	6.25	19187.8	6.25	-945.21	27.25	-55495	27.25	-107950
6.26	24294.2	6.26	18950.7	6.26	-878.334	27.3	-55448.2	27.3	-107949
6.27	23826.3	6.27	18717.6	6.27	-968.361	27.35	-55476.5	27.35	-107887
6.28	23447.8	6.28	18488.3	6.28	-1024.19	27.4	-55480.1	27.4	-107561
6.29	23567.5	6.29	18262.7	6.29	-882.358	27.45	-55497.7	27.45	-105217
6.3	23028.1	6.3	18040.8	6.3	-1005.64	27.5	-55498.2	27.5	-106531
6.31	22807.1	6.31	17822.4	6.31	-1003.06	27.55	-55497.3	27.55	-107442
6.32	22704.6	6.32	17607.5	6.32	-954.518	27.6	-55491.5	27.6	-107883
6.33	22447.3	6.33	17396.1	6.33	-969.358	27.65	-55493.9	27.65	-107954
6.34	22246.1	6.34	17188.1	6.34	-963.148	27.7	-55495.6	27.7	-107974
6.35	21950	6.35	16983.4	6.35	-996.282	27.75	-55493.9	27.75	-107975
6.36	21802.8	6.36	16782.1	6.36	-971.291	27.8	-55491.1	27.8	-107942
6.37	21636.7	6.37	16584	6.37	-955.242	27.85	-55480.9	27.85	-107952
6.38	21576.8	6.38	16389.3	6.38	-898.068	27.9	-55360.2	27.9	-107950
6.39	20833.2	6.39	16197.9	6.39	-1115.74	27.95	-55064.6	27.95	-107968
6.4	20788.2	6.4	16009.8	6.4	-1055.36	28	-55222.5	28	-107893
6.41	20864.9	6.41	15825	6.41	-947.677	28.05	-55446.1	28.05	-107937
6.42	20781.9	6.42	15643.5	6.42	-905.272	28.1	-55488.2	28.1	-107858
6.43	20720.7	6.43	15465.3	6.43	-855.505	28.15	-55493.9	28.15	-107182
6.44	20409.1	6.44	15290.4	6.44	-907.251	28.2	-55496	28.2	-107539
6.45	19952.6	6.45	15118.9	6.45	-1018.36	28.25	-55496.9	28.25	-107763
6.46	19994	6.46	14950.6	6.46	-931.69	28.3	-55497	28.3	-107894
6.47	19850.9	6.47	14785.7	6.47	-920.231	28.35	-55495.6	28.35	-107974
6.48	19638.1	6.48	14624	6.48	-937.996	28.4	-55475.5	28.4	-107938
6.49	19395.5	6.49	14465.7	6.49	-969.058	28.45	-55427.2	28.45	-107960
6.5	19463.1	6.5	14310.6	6.5	-877.409	28.5	-55454.3	28.5	-107960
6.51	19082.4	6.51	14158.8	6.51	-966.436	28.55	-55489.5	28.55	-107955
6.52	19219.4	6.52	14010.2	6.52	-849.732	28.6	-55496.9	28.6	-107961
6.53	18931.4	6.53	13864.8	6.53	-904.356	28.65	-55497.2	28.65	-107914
6.54	18811.3	6.54	13722.7	6.54	-893.125	28.7	-55495.9	28.7	-107962
6.55	18840.4	6.55	13583.6	6.55	-823.572	28.75	-55489	28.75	-107976
6.56	18340.8	6.56	13447.6	6.56	-966.739	28.8	-55384.7	28.8	-107988
6.57	18389.9	6.57	13314.7	6.57	-891.734	28.85	-55424.8	28.85	-107929
6.58	18333	6.58	13184.8	6.58	-860.329	28.9	-55416	28.9	-107852
6.59	18008.8	6.59	13057.8	6.59	-937.103	28.95	-55490.7	28.95	-107911
6.6	17874.4	6.6	12933.7	6.6	-939.181	29	-55495.9	29	-107877
6.61	17887.5	6.61	12812.4	6.61	-883.391	29.05	-55494.4	29.05	-107919
6.62	18052.6	6.62	12693.9	6.62	-767.961	29.1	-55487.2	29.1	-107933
6.63	17292	6.63	12578.1	6.63	-1023.94	29.15	-55489.8	29.15	-107972
6.64	17373	6.64	12464.9	6.64	-944.411	29.2	-55482.4	29.2	-107928
6.65	17590.8	6.65	12354.3	6.65	-811.177	29.25	-55351.5	29.25	-107819
6.66	17290.8	6.66	12246.2	6.66	-886.133	29.3	-55447.6	29.3	-107866
6.67	17163.3	6.67	12140.5	6.67	-893.112	29.35	-55457	29.35	-107925
6.68	16982.2	6.68	12037.2	6.68	-922.499	29.4	-55495.1	29.4	-107968
6.69	16930.9	6.69	11936.1	6.69	-900.898	29.45	-55497.9	29.45	-107976
6.7	16710.2	6.7	11837.3	6.7	-948.001	29.5	-55498.7	29.5	-107949
6.71	16511	6.71	11740.6	6.71	-987.391	29.55	-55499.2	29.55	-107838
6.72	16543.1	6.72	11646	6.72	-935.128	29.6	-55499.3	29.6	-107912
6.73	16546.8	6.73	11553.4	6.73	-895.082	29.65	-55499.4	29.65	-107947
6.74	16634.7	6.74	11462.8	6.74	-822.163	29.7	-55499.3	29.7	-107956
6.75	16370	6.75	11374	6.75	-891.054	29.75	-55497.5	29.75	-107687
6.76	16199.8	6.76	11287	6.76	-922.885	29.8	-55492.9	29.8	-107891
6.77	16139.6	6.77	11201.8	6.77	-911.46	29.85	-55495.6	29.85	-107889
6.78	15885.8	6.78	11118.2	6.78	-978.17	29.9	-55496.9	29.9	-107917
6.79	15998.8	6.79	11036.3	6.79	-898.802	29.95	-55488.9	29.95	-107885
6.8	15790.9	6.8	10955.9	6.8	-948.465	30	-55495.5	30	-107922
6.81	15587.5	6.81	10877	6.81	-996.98
6.82	15602.9	6.82	10799.6	6.82	-958.541
6.83	15734.1	6.83	10723.5	6.83	-874.355
6.84	15505.5	6.84	10648.8	6.84	-934.662
6.85	15593.9	6.85	10575.3	6.85	-868.69
6.86	15331	6.86	10503.1	6.86	-943.754
6.87	15373.2	6.87	10432.1	6.87	-897.283
6.88	15190.1	6.88	10362.2	6.88	-941.403
6.89	14988	6.89	10293.4	6.89	-993.58
6.9	15212.9	6.9	10225.6	6.9	-875.39
6.91	15142.2	6.91	10158.9	6.91	-875.864
6.92	14880.8	6.92	10093.1	6.92	-953.024
6.93	15054	6.93	10028.3	6.93	-856.747
6.94	14774.6	6.94	9964.43	6.94	-941.878
6.95	14421.1	6.95	9901.42	6.95	-1057.05
6.96	14727.6	6.96	9839.25	6.96	-908.53
6.97	14619.4	6.97	9777.91	6.97	-926.257
6.98	14468	6.98	9717.37	6.98	-961.571
6.99	14477.2	6.99	9657.6	6.99	-933.001
7	14255.2	7	9598.58	7	-997.204
7.01	14294.4	7.01	9540.29	7.01	-957.245
7.02	14282.4	7.02	9482.72	7.02	-938.053
7.03	14272.9	7.03	9425.85	7.03	-918.183
7.04	14299.9	7.04	9369.66	7.04	-883.953
7.05	14177.9	7.05	9314.14	7.05	-909.617
7.06	14183.8	7.06	9259.28	7.06	-884.397
7.07	14000.7	7.07	9205.07	7.07	-935.066
7.08	13993.4	7.08	9151.5	7.08	-915.651
7.09	13946.2	7.09	9098.55	7.09	-912.473
7.1	13766.5	7.1	9046.23	7.1	-962.532
7.11	13769.1	7.11	8994.53	7.11	-939.955
7.12	13628.6	7.12	8943.44	7.12	-974.861
7.13	13755.9	7.13	8892.96	7.13	-902.91
7.14	13665.5	7.14	8843.08	7.14	-918.306
7.15	13393.7	7.15	8793.82	7.15	-1006.51
7.16	13398.2	7.16	8745.15	7.16	-984.426
7.17	13345.7	7.17	8697.09	7.17	-985.381
7.18	13388.6	7.18	8649.63	7.18	-948.443
7.19	13129.4	7.19	8602.77	7.19	-1032.59
7.2	13352.2	7.2	8556.51	7.2	-924.209
7.21	13252.9	7.21	8510.85	7.21	-944.908
7.22	13142.7	7.22	8465.8	7.22	-970.22
7.23	13017.9	7.23	8421.35	7.23	-1001.63
7.24	13255.1	7.24	8377.51	7.24	-888.482
7.25	13252.2	7.25	8334.26	7.25	-871.634
7.26	13046.8	7.26	8291.63	7.26	-935.996
7.27	13099.4	7.27	8249.59	7.27	-897.445
7.28	12986.2	7.28	8208.17	7.28	-925.488
7.29	12885.8	7.29	8167.34	7.29	-948.622
7.3	12819.7	7.3	8127.12	7.3	-958.302
7.31	12887.5	7.31	8087.5	7.31	-914.686
7.32	12721.9	7.32	8048.48	7.32	-964.678
7.33	12820.1	7.33	8010.05	7.33	-909.36
7.34	12908.2	7.34	7972.21	7.34	-858.353
7.35	13009.7	7.35	7934.96	7.35	-802.246
7.36	12789.1	7.36	7898.28	7.36	-875.203
7.37	12770.9	7.37	7862.17	7.37	-867.437
7.38	12639.7	7.38	7826.62	7.38	-905.094
7.39	12550.3	7.39	7791.62	7.39	-926.29
7.4	12640.1	7.4	7757.16	7.4	-875.99
7.41	12531.9	7.41	7723.22	7.41	-905.121
7.42	12709	7.42	7689.79	7.42	-820.36
7.43	12629.4	7.43	7656.86	7.43	-838.486
7.44	12581.5	7.44	7624.41	7.44	-844.139
7.45	12562.4	7.45	7592.41	7.45	-838.417
7.46	12554.7	7.46	7560.86	7.46	-828.36
7.47	12341.1	7.47	7529.72	7.47	-900.843
7.48	12190.2	7.48	7498.98	7.48	-948.38
7.49	12386.6	7.49	7468.61	7.49	-857.15
7.5	12415	7.5	7438.58	7.5	-833.306
7.51	12163.9	7.51	7408.87	7.51	-921.365
7.52	11978	7.52	7379.45	7.52	-983.454
7.53	12007.2	7.53	7350.28	7.53	-959.634
7.54	12063.7	7.54	7321.35	7.54	-924.988
7.55	12096.5	7.55	7292.62	7.55	-899.897
7.56	11890.9	7.56	7264.07	7.56	-970.233
7.57	11986.4	7.57	7235.66	7.57	-920.201
7.58	11847.8	7.58	7207.37	7.58	-963.825
7.59	11676.3	7.59	7179.18	7.59	-1020.7
7.6	11732.1	7.6	7151.06	7.6	-986.673
7.61	11761	7.61	7123	7.61	-963.389
7.62	11605.4	7.62	7094.99	7.62	-1013.97
7.63	11977.2	7.63	7067.02	7.63	-853.61
7.64	11693.8	7.64	7039.07	7.64	-955.303
7.65	11636.4	7.65	7011.16	7.65	-966.656
7.66	11810.7	7.66	6983.27	7.66	-885.315
7.67	11718.2	7.67	6955.41	7.67	-910.705
7.68	11644.7	7.68	6927.6	7.68	-928.494
7.69	11735.4	7.69	6899.84	7.69	-880.654
7.7	11459.3	7.7	6872.14	7.7	-979.55
7.71	11504.9	7.71	6844.53	7.71	-949.795
7.72	11490.2	7.72	6817.01	7.72	-944.21
7.73	11479.8	7.73	6789.59	7.73	-936.959
7.74	11455.2	7.74	6762.31	7.74	-935.419
7.75	11400.5	7.75	6735.16	7.75	-945.984
7.76	11314	7.76	6708.16	7.76	-969.339
7.77	11349.7	7.77	6681.34	7.77	-943.906
7.78	11436.5	7.78	6654.69	7.78	-898.08
7.79	11379.6	7.79	6628.24	7.79	-909.804
7.8	11471.9	7.8	6601.98	7.8	-861.966
7.81	11299.1	7.81	6575.94	7.81	-920.208
7.82	11226.4	7.82	6550.11	7.82	-938.537
7.83	11225.5	7.83	6524.51	7.83	-928.216
7.84	11160.1	7.84	6499.14	7.84	-943.813
7.85	11278.6	7.85	6474.01	7.85	-885.966
7.86	11075.6	7.86	6449.12	7.86	-956.765
7.87	11057.5	7.87	6424.46	7.87	-953.742
7.88	11052.2	7.88	6400.06	7.88	-945.675
7.89	11078.1	7.89	6375.89	7.89	-925.258
7.9	11124.3	7.9	6351.98	7.9	-896.825
7.91	11097.8	7.91	6328.31	7.91	-897.553
7.92	11014.8	7.92	6304.88	7.92	-920.98
7.93	10824.1	7.93	6281.69	7.93	-987.636
7.94	10917.8	7.94	6258.75	7.94	-940.583
7.95	10917	7.95	6236.05	7.95	-931.424
7.96	10923	7.96	6213.58	7.96	-919.693
7.97	10849.1	7.97	6191.34	7.97	-939.955
7.98	11069	7.98	6169.33	7.98	-842.854
7.99	10915.4	7.99	6147.55	7.99	-895.194
8	10903.6	8	6125.99	8	-890.945
8.01	10755	8.01	6104.65	8.01	-941.471
8.02	10793.9	8.02	6083.52	8.02	-917.111
8.03	10663.6	8.03	6062.6	8.03	-960.514
8.04	10711.2	8.04	6041.88	8.04	-932.837
8.05	10731.8	8.05	6021.37	8.05	-916.06
8.06	10760.8	8.06	6001.06	8.06	-896.018
8.07	10582.3	8.07	5980.95	8.07	-959.034
8.08	10669.8	8.08	5961.04	8.08	-915.747
8.09	10607.2	8.09	5941.32	8.09	-932.542
8.1	10574.5	8.1	5921.79	8.1	-937.517
8.11	10538.7	8.11	5902.45	8.11	-943.762
8.12	10575.1	8.12	5883.29	8.12	-921.219
8.13	10688.5	8.13	5864.32	8.13	-867.972
8.14	10518.7	8.14	5845.54	8.14	-928.04
8.15	10419.8	8.15	5826.94	8.15	-959.841
8.16	10525.8	8.16	5808.52	8.16	-909.795
8.17	10423.6	8.17	5790.29	8.17	-943.078
8.18	10262.5	8.18	5772.24	8.18	-999.987
8.19	10404.4	8.19	5754.38	8.19	-935.79
8.2	10358.3	8.2	5736.71	8.2	-946.862
8.21	10297.2	8.21	5719.23	8.21	-964.033
8.22	10392.4	8.22	5701.94	8.22	-918.74
8.23	10484.7	8.23	5684.86	8.23	-874.697
8.24	10337	8.24	5667.97	8.24	-926.725
8.25	10242.1	8.25	5651.29	8.25	-957.736
8.26	10322.4	8.26	5634.82	8.26	-918.762
8.27	10353	8.27	5618.57	8.27	-899.753
8.28	10211.9	8.28	5602.54	8.28	-949.517
8.29	10388.1	8.29	5586.74	8.29	-872.451
8.3	10243.1	8.3	5571.17	8.3	-923.962
8.31	10258.5	8.31	5555.83	8.31	-911.417
8.32	10249.4	8.32	5540.75	8.32	-908.788
8.33	10131.3	8.33	5525.92	8.33	-949.813
8.34	9969.62	8.34	5511.35	8.34	-1008.43
8.35	9992.82	8.35	5497.04	8.35	-993.19
8.36	10221.4	8.36	5483.01	8.36	-895.904
8.37	10159.5	8.37	5469.26	8.37	-914.959
8.38	10210.2	8.38	5455.8	8.38	-889.056
8.39	10074.7	8.39	5442.64	8.39	-937.761
8.4	10125.5	8.4	5429.78	8.4	-912.111
8.41	10164.6	8.41	5417.23	8.41	-891.226
8.42	10145.9	8.42	5405.01	8.42	-893.626
8.43	10129.5	8.43	5393.12	8.43	-895.22
8.44	10125.9	8.44	5381.56	8.44	-891.835
8.45	9997.15	8.45	5370.34	8.45	-938.667
8.46	10033.6	8.46	5359.47	8.46	-919.542
8.47	9955.92	8.47	5348.95	8.47	-946.247
8.48	9932.01	8.48	5338.8	8.48	-951.579
8.49	10112.4	8.49	5329	8.49	-875.336
8.5	10032.9	8.5	5319.58	8.5	-903.209
8.51	9945.19	8.51	5310.53	8.51	-934.529
8.52	9977.85	8.52	5301.86	8.52	-917.856
8.53	9913.2	8.53	5293.58	8.53	-940.26
8.54	10016.5	8.54	5285.68	8.54	-895.648
8.55	10056.6	8.55	5278.16	8.55	-876.472
8.56	9920.64	8.56	5271.03	8.56	-927.891
8.57	9983.95	8.57	5264.28	8.57	-899.755
8.58	10051.7	8.58	5257.92	8.58	-870.023
8.59	9999.74	8.59	5251.94	8.59	-888.297
8.6	9824.29	8.6	5246.33	8.6	-956.139
8.61	10067.2	8.61	5241.1	8.61	-856.802
8.62	9857.75	8.62	5236.23	8.62	-938.549
8.63	9868.45	8.63	5231.73	8.63	-932.39
8.64	9904.94	8.64	5227.57	8.64	-916.061
8.65	9895.69	8.65	5223.75	8.65	-918.17
8.66	9863.07	8.66	5220.26	8.66	-929.765
8.67	9728.41	8.67	5217.08	8.67	-982.304
8.68	9977.57	8.68	5214.21	8.68	-881.444
8.69	9864.06	8.69	5211.61	8.69	-925.767
8.7	9839.82	8.7	5209.29	8.7	-934.493
8.71	9775.5	8.71	5207.21	8.71	-959.355
8.72	9930.28	8.72	5205.36	8.72	-896.673
8.73	9778.75	8.73	5203.73	8.73	-956.605
8.74	9739.11	8.74	5202.28	8.74	-971.856
8.75	9778.94	8.75	5201	8.75	-955.392
8.76	9856.61	8.76	5199.88	8.76	-923.857
8.77	9883.18	8.77	5198.88	8.77	-912.812
8.78	9832.09	8.78	5197.99	8.78	-932.878
8.79	9847.5	8.79	5197.2	8.79	-926.385
8.8	9955.07	8.8	5196.48	8.8	-883.059
8.81	9806.26	8.81	5195.82	8.81	-942.308
8.82	9796.92	8.82	5195.21	8.82	-945.79
8.83	9767.41	8.83	5194.64	8.83	-957.354
8.84	9759.93	8.84	5194.1	8.84	-960.121
8.85	9801.19	8.85	5193.59	8.85	-943.403
8.86	9848.06	8.86	5193.11	8.86	-924.456
8.87	9780.99	8.87	5192.65	8.87	-951.094
8.88	9785.59	8.88	5192.24	8.88	-949.08
8.89	9995.26	8.89	5191.88	8.89	-865.062
8.9	9945.07	8.9	5191.58	8.9	-885.016
8.91	9875.16	8.91	5191.37	8.91	-912.89
8.92	9854.72	8.92	5191.26	8.92	-921.026
8.93	9908.16	8.93	5191.29	8.93	-899.658
8.94	9724	8.94	5191.47	8.94	-973.399
8.95	9851.89	8.95	5191.84	8.95	-922.398
8.96	9816.6	8.96	5192.43	8.96	-936.754
8.97	9888.94	8.97	5193.25	8.97	-908.163
8.98	9820.96	8.98	5194.35	8.98	-935.815
8.99	9770.5	8.99	5195.75	8.99	-956.583
9	9851.43	9	5197.48	9	-924.928
9.01	9842.07	9.01	5199.56	9.01	-929.541
9.02	9946.55	9.02	5202.01	9.02	-888.769
9.03	9869.4	9.03	5204.85	9.03	-920.813
9.04	9898.89	9.04	5208.08	9.04	-910.364
9.05	9746.75	9.05	5211.73	9.05	-972.736
9.06	9911.74	9.06	5215.77	9.06	-908.429
9.07	9962.49	9.07	5220.22	9.07	-889.979
9.08	10020.4	9.08	5225.05	9.08	-868.835
9.09	10022.5	9.09	5230.25	9.09	-870.145
9.1	9911.74	9.1	5235.8	9.1	-916.772
9.11	9830.66	9.11	5241.66	9.11	-951.647
9.12	9945.49	9.12	5247.8	9.12	-908.276
9.13	9822.3	9.13	5254.19	9.13	-960.21
9.14	9865.34	9.14	5260.77	9.14	-945.738
9.15	9755.22	9.15	5267.5	9.15	-992.589
9.16	9971.41	9.16	5274.34	9.16	-908.962
9.17	9969.24	9.17	5281.22	9.17	-912.697
9.18	9878.86	9.18	5288.09	9.18	-951.711
9.19	9908.42	9.19	5294.89	9.19	-942.719
9.2	9986.24	9.2	5301.57	9.2	-914.376
9.21	9966.51	9.21	5308.07	9.21	-924.973
9.22	9990.56	9.22	5314.32	9.22	-917.961
9.23	9957.72	9.23	5320.27	9.23	-933.576
9.24	10184.8	9.24	5325.86	9.24	-845.067
9.25	10050.7	9.25	5331.02	9.25	-900.868
9.26	9861.47	9.26	5335.7	9.26	-978.507
9.27	9931.95	9.27	5339.83	9.27	-952.032
9.28	10040.6	9.28	5343.35	9.28	-910.048
9.29	9994.54	9.29	5346.19	9.29	-929.648
9.3	10070.4	9.3	5348.3	9.3	-900.176
9.31	10072.5	9.31	5349.62	9.31	-899.903
9.32	10156.1	9.32	5350.1	9.32	-866.666
9.33	9957.34	9.33	5349.69	9.33	-945.986
9.34	10007.3	9.34	5348.36	9.34	-925.462
9.35	9892.15	9.35	5346.1	9.35	-970.564
9.36	9977.9	9.36	5342.88	9.36	-934.926
9.37	9981.17	9.37	5338.73	9.37	-931.888
9.38	10023.9	9.38	5333.67	9.38	-912.671
9.39	9914.01	9.39	5327.74	9.39	-954.17
9.4	10110.9	9.4	5321	9.4	-872.625
9.41	9958.9	9.41	5313.53	9.41	-930.297
9.42	9967.09	9.42	5305.41	9.42	-923.637
9.43	9987.24	9.43	5296.75	9.43	-911.968
9.44	9868.02	9.44	5287.65	9.44	-955.865
9.45	9951	9.45	5278.18	9.45	-918.728
9.46	9873.33	9.46	5268.42	9.46	-945.726
9.47	9876.25	9.47	5258.45	9.47	-940.403
9.48	9833.66	9.48	5248.36	9.48	-953.239
9.49	9920.3	9.49	5238.26	9.49	-914.374
9.5	9827.28	9.5	5228.25	9.5	-947.407
9.51	9797.66	9.51	5218.41	9.51	-955.158
9.52	9948.81	9.52	5208.83	9.52	-890.704
9.53	9867.29	9.53	5199.58	9.53	-919.459
9.54	9949.21	9.54	5190.73	9.54	-883.004
9.55	9915.43	9.55	5182.33	9.55	-893.016
9.56	9779.82	9.56	5174.43	9.56	-943.966
9.57	9868.24	9.57	5167.04	9.57	-905.524
9.58	9793.57	9.58	5160.19	9.58	-932.537
9.59	9789.8	9.59	5153.89	9.59	-931.418
9.6	9712.11	9.6	5148.11	9.6	-960.087
9.61	9713.74	9.61	5142.84	9.61	-957.238
9.62	9808.03	9.62	5138.03	9.62	-917.519
9.63	9900.37	9.63	5133.65	9.63	-878.755
9.64	9728.96	9.64	5129.63	9.64	-945.646
9.65	9832.55	9.65	5125.91	9.65	-902.663
9.66	9867.14	9.66	5122.44	9.66	-887.38
9.67	9786.8	9.67	5119.13	9.67	-918.138
9.68	9890.51	9.68	5115.93	9.68	-875.318
9.69	9684.31	9.69	5112.78	9.69	-956.487
9.7	9682.82	9.7	5109.61	9.7	-955.761
9.71	9795.93	9.71	5106.38	9.71	-909.17
9.72	9802.85	9.72	5103.03	9.72	-905.007
9.73	9789.23	9.73	5099.53	9.73	-908.996
9.74	9633.54	9.74	5095.83	9.74	-969.732
9.75	9766.17	9.75	5091.9	9.75	-915.045
9.76	9568.98	9.76	5087.71	9.76	-992.173
9.77	9744.14	9.77	5083.22	9.77	-920.237
9.78	9857.08	9.78	5078.41	9.78	-873.057
9.79	9790.98	9.79	5073.25	9.79	-897.348
9.8	9688.72	9.8	5067.72	9.8	-935.949
9.81	9695.4	9.81	5061.82	9.81	-930.816
9.82	9567.62	9.82	5055.52	9.82	-979.303
9.83	9644.6	9.83	5048.84	9.83	-945.727
9.84	9630.2	9.84	5041.78	9.84	-948.545
9.85	9784.36	9.85	5034.35	9.85	-883.785
9.86	9589.29	9.86	5026.59	9.86	-958.581
9.87	9629.52	9.87	5018.52	9.87	-939.126
9.88	9709.31	9.88	5010.13	9.88	-903.719
9.89	9664.71	9.89	5001.44	9.89	-917.935
9.9	9703.16	9.9	4992.48	9.9	-898.822
9.91	9697.39	9.91	4983.27	9.91	-897.292
9.92	9504.91	9.92	4973.88	9.92	-970.371
9.93	9454.74	9.93	4964.35	9.93	-986.47
9.94	9621.09	9.94	4954.76	9.94	-915.932
9.95	9576.14	9.95	4945.15	9.95	-929.907
9.96	9716.26	9.96	4935.59	9.96	-869.877
9.97	9683.38	9.97	4926.14	9.97	-879.09
9.98	9567.61	9.98	4916.85	9.98	-921.529
9.99	9504.88	9.99	4907.78	9.99	-942.842
10	9590.7	10	4898.98	10	-904.847
10.01	9575.45	10.01	4890.51	10.01	-907.417
10.02	9503.59	10.02	4882.4	10.02	-932.779
10.03	9512.2	10.03	4874.7	10.03	-926.128
10.04	9571.68	10.04	4867.45	10.04	-899.314
10.05	9543.49	10.05	4860.68	10.05	-907.773
10.06	9448	10.06	4854.42	10.06	-943.361
10.07	9490.51	10.07	4848.69	10.07	-923.967
10.08	9496.95	10.08	4843.5	10.08	-919.229
10.09	9474.1	10.09	4838.86	10.09	-926.436
10.1	9580.07	10.1	4834.76	10.1	-882.343
10.11	9586.84	10.11	4831.19	10.11	-878.143
10.12	9531.92	10.12	4828.13	10.12	-898.835
10.13	9518.57	10.13	4825.53	10.13	-903.097
10.14	9443.9	10.14	4823.37	10.14	-932.06
10.15	9332.66	10.15	4821.58	10.15	-975.811
10.16	9417.98	10.16	4820.12	10.16	-941.073
10.17	9387.25	10.17	4818.91	10.17	-952.863
10.18	9364.55	10.18	4817.89	10.18	-961.519
10.19	9403.5	10.19	4816.99	10.19	-945.567
10.2	9244.92	10.2	4816.14	10.2	-1008.64
10.21	9507.65	10.21	4815.25	10.21	-903.18
10.22	9499.14	10.22	4814.26	10.22	-906.172
10.23	9516.96	10.23	4813.11	10.23	-898.56
10.24	9441.82	10.24	4811.72	10.24	-928.044
10.25	9453.14	10.25	4810.07	10.25	-922.823
10.26	9492.65	10.26	4808.1	10.26	-906.197
10.27	9425.47	10.27	4805.78	10.27	-932.104
10.28	9402.88	10.28	4803.1	10.28	-940.024
10.29	9399.56	10.29	4800.06	10.29	-940.087
10.3	9354.1	10.3	4796.67	10.3	-956.854
10.31	9379.17	10.31	4792.94	10.31	-945.274
10.32	9342.45	10.32	4788.91	10.32	-958.282
10.33	9376.09	10.33	4784.62	10.33	-943.043
10.34	9376.58	10.34	4780.13	10.34	-940.975
10.35	9528.03	10.35	4775.49	10.35	-878.457
10.36	9371.71	10.36	4770.76	10.36	-939.017
10.37	9267.57	10.37	4766.01	10.37	-978.693
10.38	9336.53	10.38	4761.31	10.38	-949.152
10.39	9367.8	10.39	4756.72	10.39	-934.734
10.4	9441	10.4	4752.31	10.4	-903.616
10.41	9403.24	10.41	4748.15	10.41	-916.985
10.42	9415.66	10.42	4744.29	10.42	-910.407
10.43	9416.21	10.43	4740.78	10.43	-908.727
10.44	9490.68	10.44	4737.68	10.44	-877.646
10.45	9401.53	10.45	4735.03	10.45	-912.203
10.46	9481.06	10.46	4732.87	10.46	-879.488
10.47	9486.14	10.47	4731.22	10.47	-876.773
10.48	9504.94	10.48	4730.12	10.48	-868.793
10.49	9419.84	10.49	4729.58	10.49	-902.608
10.5	9393.25	10.5	4729.62	10.5	-913.26
10.51	9364.36	10.51	4730.25	10.51	-925.076
10.52	9419.37	10.52	4731.45	10.52	-903.575
10.53	9476.8	10.53	4733.24	10.53	-881.345
10.54	9203.18	10.54	4735.59	10.54	-991.772
10.55	9411.25	10.55	4738.49	10.55	-909.757
10.56	9393.39	10.56	4741.92	10.56	-918.328
10.57	9461.7	10.57	4745.85	10.57	-892.643
10.58	9429.12	10.58	4750.26	10.58	-907.508
10.59	9252.26	10.59	4755.1	10.59	-980.269
10.6	9356.19	10.6	4760.33	10.6	-940.88
10.61	9647.82	10.61	4765.93	10.61	-826.562
10.62	9402.52	10.62	4771.84	10.62	-927.142
10.63	9536.34	10.63	4778.03	10.63	-876.191
10.64	9517.31	10.64	4784.44	10.64	-886.479
10.65	9324.63	10.65	4791.05	10.65	-966.302
10.66	9406.08	10.66	4797.81	10.66	-936.541
10.67	9333.96	10.67	4804.7	10.67	-968.262
10.68	9431.66	10.68	4811.7	10.68	-932.095
10.69	9386.98	10.69	4818.77	10.69	-952.915
10.7	9417.08	10.7	4825.92	10.7	-943.852
10.71	9306.07	10.71	4833.13	10.71	-991.262
10.72	9364.94	10.72	4840.42	10.72	-970.75
10.73	9537.89	10.73	4847.79	10.73	-904.642
10.74	9573.92	10.74	4855.26	10.74	-893.346
10.75	9538.48	10.75	4862.87	10.75	-910.69
10.76	9585.46	10.76	4870.63	10.76	-895.13
10.77	9506.39	10.77	4878.59	10.77	-930.073
10.78	9521.9	10.78	4886.77	10.78	-927.281
10.79	9517.27	10.79	4895.23	10.79	-932.656
10.8	9401.75	10.8	4903.99	10.8	-982.514
10.81	9553.74	10.81	4913.09	10.81	-925.51
10.82	9547.53	10.82	4922.57	10.82	-931.943
10.83	9511.61	10.83	4932.46	10.83	-950.433
10.84	9557.65	10.84	4942.79	10.84	-936.322
10.85	9555.07	10.85	4953.58	10.85	-941.852
10.86	9642.88	10.86	4964.87	10.86	-911.427
10.87	9575.94	10.87	4976.65	10.87	-943.114
10.88	9575.12	10.88	4988.96	10.88	-948.569
10.89	9560.48	10.89	5001.78	10.89	-959.77
10.9	9758.89	10.9	5015.13	10.9	-885.968
10.91	9653.09	10.91	5029	10.91	-934.063
10.92	9902.8	10.92	5043.37	10.92	-840.171
10.93	9740.27	10.93	5058.24	10.93	-911.375
10.94	9690.72	10.94	5073.57	10.94	-937.585
10.95	9734.17	10.95	5089.35	10.95	-926.782
10.96	9760.51	10.96	5105.53	10.96	-922.985
10.97	9817.4	10.97	5122.08	10.97	-907.125
10.98	9903.97	10.98	5138.94	10.98	-879.522
10.99	9836.04	10.99	5156.07	10.99	-913.832
11	9745.24	11	5173.41	11	-957.379
11.01	9849.5	11.01	5190.9	11.01	-922.959
11.02	9838.84	11.02	5208.48	11.02	-934.547
11.03	9983.37	11.03	5226.07	11.03	-884.067
11.04	9961.38	11.04	5243.61	11.04	-900.172
11.05	9865.02	11.05	5261.05	11.05	-945.98
11.06	10050.9	11.06	5278.3	11.06	-878.819
11.07	10048.6	11.07	5295.32	11.07	-886.831
11.08	10013.2	11.08	5312.06	11.08	-907.948
11.09	9887.14	11.09	5328.47	11.09	-965.227
11.1	9904.06	11.1	5344.52	11.1	-965.144
11.11	9918.84	11.11	5360.18	11.11	-965.756
11.12	9824.01	11.12	5375.44	11.12	-1010.05
11.13	10144.7	11.13	5390.31	11.13	-887.961
11.14	9969.25	11.14	5404.78	11.14	-964.18
11.15	10084.9	11.15	5418.89	11.15	-923.79
11.16	10241	11.16	5432.64	11.16	-867.095
11.17	10091	11.17	5446.09	11.17	-932.678
11.18	10098.2	11.18	5459.25	11.18	-935.281
11.19	10158	11.19	5472.18	11.19	-916.754
11.2	10230.1	11.2	5484.9	11.2	-893.212
11.21	10299.5	11.21	5497.45	11.21	-870.694
11.22	10224.1	11.22	5509.86	11.22	-906.003
11.23	10011.8	11.23	5522.16	11.23	-996.074
11.24	10310	11.24	5534.35	11.24	-881.874
11.25	10172.3	11.25	5546.45	11.25	-941.991
11.26	10174.8	11.26	5558.44	11.26	-945.991
11.27	10220.1	11.27	5570.31	11.27	-932.786
11.28	10126.2	11.28	5582.03	11.28	-975.252
11.29	10237.6	11.29	5593.56	11.29	-935.49
11.3	10260.1	11.3	5604.85	11.3	-931.199
11.31	10219.8	11.31	5615.85	11.31	-951.899
11.32	10439.8	11.32	5626.48	11.32	-868.333
11.33	10331.5	11.33	5636.68	11.33	-915.9
11.34	10395.1	11.34	5646.37	11.34	-894.51
11.35	10445.3	11.35	5655.48	11.35	-878.201
11.36	10278.2	11.36	5663.94	11.36	-948.587
11.37	10416.8	11.37	5671.67	11.37	-896.366
11.38	10320.7	11.38	5678.6	11.38	-937.685
11.39	10462.2	11.39	5684.7	11.39	-883.636
11.4	10359.1	11.4	5689.9	11.4	-927.049
11.41	10191.6	11.41	5694.19	11.41	-995.828
11.42	10484.7	11.42	5697.54	11.42	-879.984
11.43	10437	11.43	5699.94	11.43	-900.042
11.44	10344.6	11.44	5701.4	11.44	-937.645
11.45	10326.1	11.45	5701.93	11.45	-945.266
11.46	10266.5	11.46	5701.55	11.46	-968.91
11.47	10572.4	11.47	5700.29	11.47	-846.039
11.48	10383.2	11.48	5698.2	11.48	-920.853
11.49	10445.6	11.49	5695.31	11.49	-894.699
11.5	10438.4	11.5	5691.67	11.5	-896.061
11.51	10349.6	11.51	5687.35	11.51	-929.782
11.52	10347.6	11.52	5682.38	11.52	-928.522
11.53	10233.9	11.53	5676.85	11.53	-971.688
11.54	10191.8	11.54	5670.8	11.54	-986.018
11.55	10201.5	11.55	5664.32	11.55	-979.427
11.56	10346.8	11.56	5657.46	11.56	-918.43
11.57	10300.2	11.57	5650.29	11.57	-934.087
11.58	10240.5	11.58	5642.88	11.58	-954.887
11.59	10381.4	11.59	5635.3	11.59	-895.365
11.6	10375	11.6	5627.62	11.6	-894.715
11.61	10220.8	11.61	5619.88	11.61	-953.177
11.62	10220.7	11.62	5612.15	11.62	-949.994
11.63	10288.9	11.63	5604.49	11.63	-919.528
11.64	10240.1	11.64	5596.93	11.64	-935.892
11.65	10208.2	11.65	5589.52	11.65	-945.566
11.66	10237	11.66	5582.28	11.66	-931.016
11.67	10257.3	11.67	5575.26	11.67	-919.969
11.68	10255.4	11.68	5568.45	11.68	-917.914
11.69	10277.7	11.69	5561.88	11.69	-906.251
11.7	10235	11.7	5555.55	11.7	-920.692
11.71	10316.8	11.71	5549.45	11.71	-885.431
11.72	10302.3	11.72	5543.58	11.72	-888.79
11.73	10255.7	11.73	5537.91	11.73	-905.084
11.74	10199.7	11.74	5532.42	11.74	-925.171
11.75	10176.7	11.75	5527.08	11.75	-932.162
11.76	10226.3	11.76	5521.86	11.76	-910.153
11.77	10399.4	11.77	5516.72	11.77	-838.776
11.78	10134.4	11.78	5511.61	11.78	-942.62
11.79	10236	11.79	5506.49	11.79	-899.846
11.8	10064.9	11.8	5501.32	11.8	-966.159
11.81	10115.7	11.81	5496.04	11.81	-943.615
11.82	10213.1	11.82	5490.61	11.82	-902.379
11.83	10066.8	11.83	5484.98	11.83	-958.572
11.84	10149.1	11.84	5479.11	11.84	-923.205
11.85	10150.6	11.85	5472.95	11.85	-920.04
11.86	10308.7	11.86	5466.47	11.86	-854.119
11.87	10081.8	11.87	5459.63	11.87	-942.015
11.88	10038.3	11.88	5452.4	11.88	-956.407
11.89	10139.1	11.89	5444.76	11.89	-912.877
11.9	10002.8	11.9	5436.7	11.9	-964.051
11.91	10181.5	11.91	5428.2	11.91	-889.039
11.92	10007	11.92	5419.26	11.92	-955.112
11.93	10071.1	11.93	5409.88	11.93	-925.581
11.94	10170.9	11.94	5400.09	11.94	-881.56
11.95	10109.3	11.95	5389.89	11.95	-901.934
11.96	9946.52	11.96	5379.32	11.96	-962.659
11.97	9980.95	11.97	5368.4	11.97	-944.337
11.98	9990.63	11.98	5357.17	11.98	-935.789
11.99	9856.91	11.99	5345.68	11.99	-984.487
12	10050.8	12	5333.96	12	-902.064
12.01	10045.3	12.01	5322.07	12.01	-899.286
12.02	9891.34	12.02	5310.05	12.02	-955.868
12.03	9991.64	12.03	5297.95	12.03	-910.707
12.04	9736.67	12.04	5285.81	12.04	-1007.64
12.05	9964.47	12.05	5273.69	12.05	-911.468
12.06	9837.02	12.06	5261.62	12.06	-957.419
12.07	9934.16	12.07	5249.65	12.07	-913.573
12.08	9976.24	12.08	5237.8	12.08	-891.806
12.09	9916.51	12.09	5226.12	12.09	-910.827
12.1	9932.43	12.1	5214.62	12.1	-899.67
12.11	9789.93	12.11	5203.34	12.11	-951.969
12.12	9848	12.12	5192.29	12.12	-924.14
12.13	9846.66	12.13	5181.5	12.13	-920.18
12.14	9822.31	12.14	5170.98	12.14	-925.537
12.15	9828.23	12.15	5160.75	12.15	-918.906
12.16	9825.15	12.16	5150.82	12.16	-915.999
12.17	9849.93	12.17	5141.2	12.17	-902.08
12.18	9790.49	12.18	5131.91	12.18	-921.987
12.19	9841.96	12.19	5122.97	12.19	-897.673
12.2	9662.36	12.2	5114.4	12.2	-965.938
12.21	9770.22	12.21	5106.2	12.21	-919.377
12.22	9645.68	12.22	5098.39	12.22	-965.942
12.23	9841.28	12.23	5091.01	12.23	-884.628
12.24	9799.07	12.24	5084.08	12.24	-898.622
12.25	9678.04	12.25	5077.62	12.25	-944.344
12.26	9708.91	12.26	5071.66	12.26	-929.514
12.27	9788.73	12.27	5066.24	12.27	-895.328
12.28	9814.9	12.28	5061.4	12.28	-882.843
12.29	9617.96	12.29	5057.17	12.29	-959.856
12.3	9738.4	12.3	5053.59	12.3	-910.187
12.31	9770.54	12.31	5050.69	12.31	-896.121
12.32	9633.88	12.32	5048.49	12.32	-949.871
12.33	9602.54	12.33	5047.02	12.33	-961.794
12.34	9693.79	12.34	5046.28	12.34	-924.987
12.35	9672.2	12.35	5046.27	12.35	-933.619
12.36	9776.25	12.36	5046.96	12.36	-892.284
12.37	9739.2	12.37	5048.29	12.37	-907.657
12.38	9737.59	12.38	5050.2	12.38	-909.097
12.39	9772.85	12.39	5052.58	12.39	-895.988
12.4	9705.2	12.4	5055.32	12.4	-924.188
12.41	9824.5	12.41	5058.27	12.41	-877.7
12.42	9573.72	12.42	5061.25	12.42	-979.253
12.43	9732.03	12.43	5064.07	12.43	-917.102
12.44	9731.1	12.44	5066.52	12.44	-918.495
12.45	9761.19	12.45	5068.38	12.45	-907.233
12.46	9625.08	12.46	5069.44	12.46	-962.123
12.47	9732.84	12.47	5069.49	12.47	-919.038
12.48	9693.48	12.48	5068.34	12.48	-934.301
12.49	9574.07	12.49	5065.81	12.49	-981.011
12.5	9633.42	12.5	5061.8	12.5	-955.598
12.51	9604.81	12.51	5056.21	12.51	-964.715
12.52	9607.48	12.52	5049.01	12.52	-960.645
12.53	9701.17	12.53	5040.22	12.53	-919.509
12.54	9627.13	12.54	5029.92	12.54	-944.832
12.55	9605.09	12.55	5018.23	12.55	-948.774
12.56	9629.59	12.56	5005.3	12.56	-933.591
12.57	9607.03	12.57	4991.36	12.57	-936.805
12.58	9515.22	12.58	4976.63	12.58	-967.393
12.59	9686.02	12.59	4961.36	12.59	-892.708
12.6	9626.2	12.6	4945.8	12.6	-910.155
12.61	9578.09	12.61	4930.23	12.61	-922.912
12.62	9569.16	12.62	4914.89	12.62	-920.092
12.63	9556.01	12.63	4900.02	12.63	-919.156
12.64	9494.54	12.64	4885.83	12.64	-937.834
12.65	9497.29	12.65	4872.53	12.65	-931.19
12.66	9451.59	12.66	4860.27	12.66	-944.362
12.67	9610.96	12.67	4849.2	12.67	-876.002
12.68	9514.73	12.68	4839.42	12.68	-910.419
12.69	9418.07	12.69	4831.01	12.69	-945.581
12.7	9642.18	12.7	4824.02	12.7	-853.017
12.71	9568.72	12.71	4818.45	12.71	-880.087
12.72	9518.38	12.72	4814.31	12.72	-898.496
12.73	9595.12	12.73	4811.56	12.73	-866.652
12.74	9461.22	12.74	4810.13	12.74	-919.619
12.75	9413.05	12.75	4809.94	12.75	-938.807
12.76	9647.47	12.76	4810.89	12.76	-845.433
12.77	9553.94	12.77	4812.86	12.77	-883.665
12.78	9597.55	12.78	4815.71	12.78	-867.41
12.79	9672.91	12.79	4819.3	12.79	-838.765
12.8	9479.92	12.8	4823.48	12.8	-917.699
12.81	9537.51	12.81	4828.09	12.81	-896.585
12.82	9482.66	12.82	4832.97	12.82	-920.557
12.83	9410.13	12.83	4837.97	12.83	-951.651
12.84	9404.11	12.84	4842.94	12.84	-956.133
12.85	9517.58	12.85	4847.77	12.85	-912.753
12.86	9433.39	12.86	4852.31	12.86	-948.325
12.87	9522.03	12.87	4856.49	12.87	-914.606
12.88	9434.53	12.88	4860.2	12.88	-951.157
12.89	9332.6	12.89	4863.41	12.89	-993.264
12.9	9414.12	12.9	4866.06	12.9	-961.762
12.91	9414.92	12.91	4868.15	12.91	-962.31
12.92	9391.21	12.92	4869.68	12.92	-972.435
12.93	9526.67	12.93	4870.69	12.93	-918.667
12.94	9498.46	12.94	4871.21	12.94	-930.174
12.95	9505.11	12.95	4871.32	12.95	-927.557
12.96	9520.9	12.96	4871.1	12.96	-921.151
12.97	9399.89	12.97	4870.63	12.97	-969.357
12.98	9382.85	12.98	4870	12.98	-975.909
12.99	9452.31	12.99	4869.3	12.99	-947.839
13	9468.17	13	4868.65	13	-941.218
13.01	9479.15	13.01	4868.13	13.01	-936.611
13.02	9481.68	13.02	4867.83	13.02	-935.472
13.03	9503.66	13.03	4867.84	13.03	-926.688
13.04	9445.35	13.04	4868.22	13.04	-950.172
13.05	9529.33	13.05	4869.05	13.05	-916.922
13.06	9560.79	13.06	4870.35	13.06	-904.884
13.07	9424.8	13.07	4872.17	13.07	-960.038
13.08	9622.15	13.08	4874.51	13.08	-882.068
13.09	9564.52	13.09	4877.36	13.09	-906.309
13.1	9580.05	13.1	4880.69	13.1	-901.486
13.11	9521.14	13.11	4884.47	13.11	-926.625
13.12	9519.17	13.12	4888.64	13.12	-929.147
13.13	9485.85	13.13	4893.11	13.13	-944.341
13.14	9589.9	13.14	4897.81	13.14	-904.68
13.15	9623.4	13.15	4902.63	13.15	-893.291
13.16	9525.87	13.16	4907.49	13.16	-934.322
13.17	9636.36	13.17	4912.26	13.17	-892.117
13.18	9609.19	13.18	4916.86	13.18	-904.9
13.19	9575.88	13.19	4921.19	13.19	-920.032
13.2	9604.38	13.2	4925.18	13.2	-910.289
13.21	9559.02	13.21	4928.75	13.21	-929.922
13.22	9554.1	13.22	4931.85	13.22	-933.184
13.23	9583.58	13.23	4934.47	13.23	-922.484
13.24	9598.9	13.24	4936.6	13.24	-917.239
13.25	9524.57	13.25	4938.24	13.25	-947.656
13.26	9518.02	13.26	4939.42	13.26	-950.768
13.27	9530.19	13.27	4940.19	13.27	-946.223
13.28	9599.55	13.28	4940.61	13.28	-918.65
13.29	9771.54	13.29	4940.73	13.29	-849.907
13.3	9614.08	13.3	4940.62	13.3	-912.843
13.31	9660.46	13.31	4940.34	13.31	-894.174
13.32	9538.02	13.32	4939.94	13.32	-942.983
13.33	9649.88	13.33	4939.47	13.33	-898.048
13.34	9514.36	13.34	4938.97	13.34	-952.045
13.35	9464.42	13.35	4938.45	13.35	-971.805
13.36	9564.3	13.36	4937.93	13.36	-931.638
13.37	9620.92	13.37	4937.41	13.37	-908.771
13.38	9528.56	13.38	4936.87	13.38	-945.493
13.39	9590.33	13.39	4936.31	13.39	-920.545
13.4	9650.43	13.4	4935.68	13.4	-896.248
13.41	9593.18	13.41	4934.99	13.41	-918.858
13.42	9680.68	13.42	4934.2	13.42	-883.527
13.43	9513.86	13.43	4933.3	13.43	-949.881
13.44	9528.07	13.44	4932.27	13.44	-943.77
13.45	9624.62	13.45	4931.12	13.45	-904.671
13.46	9592.67	13.46	4929.86	13.46	-916.923
13.47	9599.98	13.47	4928.49	13.47	-913.431
13.48	9560.25	13.48	4927.03	13.48	-928.712
13.49	9605.92	13.49	4925.51	13.49	-909.811
13.5	9532.83	13.5	4923.95	13.5	-938.398
13.51	9432.8	13.51	4922.37	13.51	-977.753
13.52	9448.75	13.52	4920.78	13.52	-970.71
13.53	9472.56	13.53	4919.2	13.53	-960.526
13.54	9585.84	13.54	4917.62	13.54	-914.559
13.55	9619.23	13.55	4916.04	13.55	-900.544
13.56	9627.05	13.56	4914.42	13.56	-896.74
13.57	9607.6	13.57	4912.74	13.57	-903.82
13.58	9533.87	13.58	4910.95	13.58	-932.568
13.59	9641.35	13.59	4909	13.59	-888.761
13.6	9515.39	13.6	4906.82	13.6	-938.236
13.61	9514.05	13.61	4904.36	13.61	-937.746
13.62	9507.91	13.62	4901.55	13.62	-939.035
13.63	9572.73	13.63	4898.35	13.63	-911.769
13.64	9356.61	13.64	4894.7	13.64	-996.701
13.65	9376.71	13.65	4890.6	13.65	-986.95
13.66	9579.74	13.66	4886.01	13.66	-903.83
13.67	9550.65	13.67	4880.96	13.67	-913.359
13.68	9585.69	13.68	4875.46	13.68	-897.051
13.69	9625.31	13.69	4869.57	13.69	-878.747
13.7	9516.01	13.7	4863.33	13.7	-919.867
13.71	9411.4	13.71	4856.82	13.71	-959.001
13.72	9477.52	13.72	4850.13	13.72	-929.766
13.73	9492.44	13.73	4843.36	13.73	-920.975
13.74	9523.38	13.74	4836.58	13.74	-905.777
13.75	9563.79	13.75	4829.91	13.75	-886.833
13.76	9510.75	13.76	4823.43	13.76	-905.348
13.77	9428.84	13.77	4817.23	13.77	-935.525
13.78	9613.58	13.78	4811.36	13.78	-859.187
13.79	9439.42	13.79	4805.91	13.79	-926.578
13.8	9454.06	13.8	4800.92	13.8	-918.645
13.81	9481.62	13.81	4796.43	13.81	-905.746
13.82	9386.3	13.82	4792.46	13.82	-942.223
13.83	9411.65	13.83	4789.04	13.83	-930.658
13.84	9473.86	13.84	4786.16	13.84	-904.572
13.85	9424.34	13.85	4783.8	13.85	-923.399
13.86	9459.39	13.86	4781.96	13.86	-908.611
13.87	9347.32	13.87	4780.59	13.87	-952.868
13.88	9329.66	13.88	4779.64	13.88	-959.54
13.89	9358.05	13.89	4779.07	13.89	-947.945
13.9	9416.08	13.9	4778.82	13.9	-924.63
13.91	9405.42	13.91	4778.82	13.91	-928.892
13.92	9433.74	13.92	4779	13.92	-917.637
13.93	9374.91	13.93	4779.28	13.93	-941.29
13.94	9350.44	13.94	4779.6	13.94	-951.209
13.95	9457.05	13.95	4779.89	13.95	-908.689
13.96	9379.64	13.96	4780.08	13.96	-939.728
13.97	9399.96	13.97	4780.1	13.97	-931.61
13.98	9447.3	13.98	4779.9	13.98	-912.588
13.99	9370.83	13.99	4779.42	13.99	-942.977
14	9370.9	14	4778.62	14	-942.62
14.01	9461.91	14.01	4777.48	14.01	-905.739
14.02	9419.26	14.02	4775.96	14.02	-922.161
14.03	9413.7	14.03	4774.05	14.03	-923.59
14.04	9386.93	14.04	4771.74	14.04	-933.336
14.05	9436.98	14.05	4769.04	14.05	-912.192
14.06	9356.81	14.06	4765.95	14.06	-942.973
14.07	9337.28	14.07	4762.5	14.07	-949.349
14.08	9363.28	14.08	4758.71	14.08	-937.366
14.09	9285.1	14.09	4754.6	14.09	-966.925
14.1	9546.45	14.1	4750.2	14.1	-860.555
14.11	9398.47	14.11	4745.56	14.11	-917.816
14.12	9469.61	14.12	4740.72	14.12	-887.339
14.13	9352.39	14.13	4735.7	14.13	-932.137
14.14	9479.32	14.14	4730.55	14.14	-879.223
14.15	9221.65	14.15	4725.32	14.15	-980.107
14.16	9453.79	14.16	4720.03	14.16	-885.051
14.17	9299	14.17	4714.74	14.17	-944.759
14.18	9314.15	14.18	4709.47	14.18	-936.507
14.19	9402.18	14.19	4704.27	14.19	-899.126
14.2	9417.66	14.2	4699.17	14.2	-890.81
14.21	9392.24	14.21	4694.2	14.21	-898.906
14.22	9339.62	14.22	4689.4	14.22	-917.954
14.23	9323.39	14.23	4684.8	14.23	-922.527
14.24	9313.57	14.24	4680.41	14.24	-924.629
14.25	9287.31	14.25	4676.29	14.25	-933.414
14.26	9344.28	14.26	4672.43	14.26	-909.018
14.27	9308.9	14.27	4668.88	14.27	-921.691
14.28	9287.68	14.28	4665.65	14.28	-928.83
14.29	9273.48	14.29	4662.75	14.29	-933.307
14.3	9260.42	14.3	4660.21	14.3	-937.473
14.31	9252.32	14.31	4658.04	14.31	-939.807
14.32	9310.06	14.32	4656.24	14.32	-915.964
14.33	9316.74	14.33	4654.84	14.33	-912.707
14.34	9191.64	14.34	4653.83	14.34	-962.322
14.35	9279.53	14.35	4653.21	14.35	-926.908
14.36	9291.47	14.36	4652.99	14.36	-922.042
14.37	9353.85	14.37	4653.16	14.37	-897.16
14.38	9187.93	14.38	4653.72	14.38	-963.761
14.39	9246.34	14.39	4654.66	14.39	-940.788
14.4	9258.36	14.4	4655.96	14.4	-936.523
14.41	9395.58	14.41	4657.62	14.41	-882.325
14.42	9158.49	14.42	4659.6	14.42	-977.989
14.43	9320.26	14.43	4661.9	14.43	-914.235
14.44	9447.68	14.44	4664.47	14.44	-864.342
14.45	9276.54	14.45	4667.31	14.45	-933.979
14.46	9441.51	14.46	4670.36	14.46	-869.265
14.47	9343.06	14.47	4673.6	14.47	-909.996
14.48	9173.24	14.48	4676.99	14.48	-979.335
14.49	9288.8	14.49	4680.48	14.49	-934.567
14.5	9337.2	14.5	4684.03	14.5	-916.682
14.51	9297.08	14.51	4687.58	14.51	-934.211
14.52	9282.74	14.52	4691.09	14.52	-941.41
14.53	9354.97	14.53	4694.49	14.53	-913.937
14.54	9253.65	14.54	4697.74	14.54	-955.817
14.55	9324.2	14.55	4700.79	14.55	-928.864
14.56	9326.74	14.56	4703.56	14.56	-929.008
14.57	9269.44	14.57	4706.03	14.57	-952.955
14.58	9180.39	14.58	4708.14	14.58	-989.453
14.59	9553.18	14.59	4709.85	14.59	-841.05
14.6	9432.96	14.6	4711.14	14.6	-889.674
14.61	9403.6	14.61	4711.97	14.61	-901.765
14.62	9257.04	14.62	4712.34	14.62	-960.544
14.63	9402.7	14.63	4712.24	14.63	-902.24
14.64	9397.97	14.64	4711.69	14.64	-903.899
14.65	9368.92	14.65	4710.69	14.65	-915.107
14.66	9415.59	14.66	4709.28	14.66	-895.848
14.67	9393.58	14.67	4707.49	14.67	-903.909
14.68	9364.23	14.68	4705.37	14.68	-914.765
14.69	9195.73	14.69	4702.97	14.69	-981.163
14.7	9375.27	14.7	4700.33	14.7	-908.249
14.71	9327.42	14.71	4697.52	14.71	-926.218
14.72	9434.17	14.72	4694.58	14.72	-882.294
14.73	9254.2	14.73	4691.58	14.73	-953.028
14.74	9337.5	14.74	4688.56	14.74	-918.45
14.75	9242.08	14.75	4685.57	14.75	-955.372
14.76	9220.57	14.76	4682.65	14.76	-962.759
14.77	9386.43	14.77	4679.84	14.77	-895.245
14.78	9268.26	14.78	4677.17	14.78	-941.402
14.79	9207.98	14.79	4674.66	14.79	-964.471
14.8	9274.28	14.8	4672.34	14.8	-936.98
14.81	9387.5	14.81	4670.22	14.81	-890.809
14.82	9169.33	14.82	4668.29	14.82	-977.273
14.83	9258.34	14.83	4666.57	14.83	-940.952
14.84	9328.06	14.84	4665.04	14.84	-912.427
14.85	9386.05	14.85	4663.7	14.85	-888.674
14.86	9289.82	14.86	4662.53	14.86	-926.68
14.87	9385.98	14.87	4661.53	14.87	-887.795
14.88	9346.47	14.88	4660.67	14.88	-903.241
14.89	9419.92	14.89	4659.94	14.89	-873.562
14.9	9292.4	14.9	4659.34	14.9	-924.317
14.91	9308.19	14.91	4658.85	14.91	-917.795
14.92	9279.03	14.92	4658.46	14.92	-929.298
14.93	9342.3	14.93	4658.18	14.93	-903.872
14.94	9152.73	14.94	4658	14.94	-979.628
14.95	9303.41	14.95	4657.94	14.95	-919.331
14.96	9306.4	14.96	4658	14.96	-918.16
14.97	9242.44	14.97	4658.21	14.97	-943.828
14.98	9362.05	14.98	4658.57	14.98	-896.135
14.99	9157.57	14.99	4659.1	14.99	-978.151
15	9316.34	15	4659.83	15	-914.943
15.01	9315.16	15.01	4660.77	15.01	-915.809
15.02	9222.08	15.02	4661.93	15.02	-953.526
15.03	9318.25	15.03	4663.34	15.03	-915.644
15.04	9248.57	15.04	4665	15.04	-944.206
15.05	9249.31	15.05	4666.91	15.05	-944.707
15.06	9265.36	15.06	4669.07	15.06	-939.186
15.07	9345.43	15.07	4671.5	15.07	-908.168
15.08	9443.19	15.08	4674.17	15.08	-870.179
15.09	9272.56	15.09	4677.09	15.09	-939.649
15.1	9308.31	15.1	4680.24	15.1	-926.665
15.11	9362.86	15.11	4683.62	15.11	-906.251
15.12	9332.17	15.12	4687.21	15.12	-920.024
15.13	9324.45	15.13	4691.01	15.13	-924.688
15.14	9264.06	15.14	4694.99	15.14	-950.507
15.15	9356.08	15.15	4699.16	15.15	-915.434
15.16	9354.86	15.16	4703.5	15.16	-917.731
15.17	9304.8	15.17	4708.01	15.17	-939.639
15.18	9278.4	15.18	4712.69	15.18	-952.147
15.19	9392.39	15.19	4717.53	15.19	-908.566
15.2	9390.04	15.2	4722.52	15.2	-911.583
15.21	9411.65	15.21	4727.64	15.21	-905.076
15.22	9334.76	15.22	4732.91	15.22	-938.024
15.23	9442.51	15.23	4738.29	15.23	-897.169
15.24	9444.95	15.24	4743.77	15.24	-898.477
15.25	9333.75	15.25	4749.34	15.25	-945.275
15.26	9305.64	15.26	4754.96	15.26	-958.862
15.27	9443.02	15.27	4760.61	15.27	-906.262
15.28	9346.66	15.28	4766.26	15.28	-947.16
15.29	9443.67	15.29	4771.86	15.29	-910.695
15.3	9482.3	15.3	4777.39	15.3	-897.548
15.31	9403.75	15.31	4782.81	15.31	-931.222
15.32	9408.1	15.32	4788.06	15.32	-931.668
15.33	9403.16	15.33	4793.11	15.33	-935.751
15.34	9567.4	15.34	4797.91	15.34	-872.053
15.35	9509.84	15.35	4802.43	15.35	-896.96
15.36	9300.68	15.36	4806.62	15.36	-982.37
15.37	9377.33	15.37	4810.45	15.37	-953.308
15.38	9326.05	15.38	4813.9	15.38	-975.254
15.39	9463.57	15.39	4816.93	15.39	-921.513
15.4	9556.45	15.4	4819.55	15.4	-885.447
15.41	9415.39	15.41	4821.74	15.41	-942.785
15.42	9351.91	15.42	4823.51	15.42	-968.917
15.43	9380.68	15.43	4824.88	15.43	-957.979
15.44	9508.51	15.44	4825.87	15.44	-907.259
15.45	9642.14	15.45	4826.53	15.45	-854.086
15.46	9588.68	15.46	4826.91	15.46	-875.625
15.47	9470.17	15.47	4827.06	15.47	-923.091
15.48	9623.94	15.48	4827.04	15.48	-861.577
15.49	9407.39	15.49	4826.93	15.49	-948.151
15.5	9550.77	15.5	4826.8	15.5	-890.744
15.51	9421.26	15.51	4826.72	15.51	-942.513
15.52	9445.43	15.52	4826.76	15.52	-932.862
15.53	9408.42	15.53	4826.99	15.53	-947.764
15.54	9402.88	15.54	4827.46	15.54	-950.176
15.55	9423.24	15.55	4828.23	15.55	-942.355
15.56	9331.43	15.56	4829.35	15.56	-979.539
15.57	9474.09	15.57	4830.83	15.57	-923.094
15.58	9384.86	15.58	4832.7	15.58	-959.567
15.59	9633.09	15.59	4834.97	15.59	-861.219
15.6	9466.56	15.6	4837.63	15.6	-928.94
15.61	9553.15	15.61	4840.65	15.61	-895.565
15.62	9454.51	15.62	4844.01	15.62	-936.418
15.63	9494.64	15.63	4847.68	15.63	-921.894
15.64	9428.89	15.64	4851.58	15.64	-949.821
15.65	9578.26	15.65	4855.67	15.65	-891.776
15.66	9615	15.66	4859.88	15.66	-878.833
15.67	9544.61	15.67	4864.13	15.67	-908.759
15.68	9448.64	15.68	4868.35	15.68	-948.907
15.69	9424.33	15.69	4872.46	15.69	-960.343
15.7	9530.73	15.7	4876.39	15.7	-919.422
15.71	9547.65	15.71	4880.07	15.71	-914.187
15.72	9651.84	15.72	4883.42	15.72	-873.907
15.73	9596.5	15.73	4886.39	15.73	-897.28
15.74	9535.08	15.74	4888.91	15.74	-922.899
15.75	9464.61	15.75	4890.96	15.75	-951.941
15.76	9518.84	15.76	4892.49	15.76	-930.887
15.77	9413.53	15.77	4893.49	15.77	-973.429
15.78	9492.55	15.78	4893.96	15.78	-942.017
15.79	9470.73	15.79	4893.9	15.79	-950.719
15.8	9609.67	15.8	4893.34	15.8	-894.908
15.81	9468.08	15.81	4892.32	15.81	-951.123
15.82	9418.58	15.82	4890.9	15.82	-970.33
15.83	9587.45	15.83	4889.14	15.83	-902.046
15.84	9546.45	15.84	4887.11	15.84	-917.602
15.85	9645.97	15.85	4884.91	15.85	-876.877
15.86	9496.94	15.86	4882.63	15.86	-935.537
15.87	9467.49	15.87	4880.35	15.87	-946.37
15.88	9528.51	15.88	4878.18	15.88	-921.058
15.89	9601.53	15.89	4876.21	15.89	-891.026
15.9	9514.54	15.9	4874.52	15.9	-925.118
15.91	9501.91	15.91	4873.18	15.91	-929.616
15.92	9538.05	15.92	4872.27	15.92	-914.777
15.93	9565.3	15.93	4871.82	15.93	-903.692
15.94	9476.89	15.94	4871.88	15.94	-939.08
15.95	9641.93	15.95	4872.46	15.95	-873.302
15.96	9526.81	15.96	4873.57	15.96	-919.815
15.97	9468.6	15.97	4875.19	15.97	-943.774
15.98	9367.73	15.98	4877.31	15.98	-985.006
15.99	9500.93	15.99	4879.87	15.99	-932.79
16	9505.83	16	4882.82	16	-932.059
16.01	9574.08	16.01	4886.11	16.01	-906.129
16.02	9595.56	16.02	4889.66	16.02	-899.017
16.03	9606.47	16.03	4893.39	16.03	-896.211
16.04	9521.85	16.04	4897.24	16.04	-931.664
16.05	9499.55	16.05	4901.13	16.05	-942.203
16.06	9556.79	16.06	4905	16.06	-920.917
16.07	9560.85	16.07	4908.77	16.07	-920.866
16.08	9462.03	16.08	4912.41	16.08	-961.909
16.09	9506.51	16.09	4915.87	16.09	-945.559
16.1	9604.43	16.1	4919.13	16.1	-907.753
16.11	9694.54	16.11	4922.2	16.11	-872.984
16.12	9605.62	16.12	4925.07	16.12	-909.751
16.13	9593.24	16.13	4927.77	16.13	-915.828
16.14	9632.71	16.14	4930.35	16.14	-901.113
16.15	9484.17	16.15	4932.85	16.15	-961.571
16.16	9528.12	16.16	4935.33	16.16	-945.02
16.17	9501.3	16.17	4937.85	16.17	-956.804
16.18	9537.25	16.18	4940.5	16.18	-943.527
16.19	9667.86	16.19	4943.34	16.19	-892.468
16.2	9609.93	16.2	4946.44	16.2	-916.928
16.21	9557.83	16.21	4949.85	16.21	-939.194
16.22	9664.17	16.22	4953.63	16.22	-898.227
16.23	9552.13	16.23	4957.8	16.23	-944.782
16.24	9505.32	16.24	4962.38	16.24	-965.417
16.25	9639.27	16.25	4967.38	16.25	-913.92
16.26	9684.05	16.26	4972.77	16.26	-898.255
16.27	9523.61	16.27	4978.52	16.27	-964.822
16.28	9612.74	16.28	4984.57	16.28	-931.694
16.29	9534.58	16.29	4990.85	16.29	-965.574
16.3	9679.32	16.3	4997.28	16.3	-910.355
16.31	9686.7	16.31	5003.76	16.31	-910.105
16.32	9726.98	16.32	5010.2	16.32	-896.677
16.33	9830.34	16.33	5016.5	16.33	-857.956
16.34	9700.01	16.34	5022.57	16.34	-912.615
16.35	9697.52	16.35	5028.32	16.35	-916.011
16.36	9782.19	16.36	5033.69	16.36	-884.382
16.37	9712.55	16.37	5038.63	16.37	-914.296
16.38	9737.89	16.38	5043.11	16.38	-906.024
16.39	9573.35	16.39	5047.12	16.39	-973.512
16.4	9638.91	16.4	5050.68	16.4	-948.773
16.41	9591.59	16.41	5053.83	16.41	-969.011
16.42	9651.54	16.42	5056.62	16.42	-946.195
16.43	9774.03	16.43	5059.14	16.43	-898.247
16.44	9634.7	16.44	5061.46	16.44	-954.947
16.45	9676.04	16.45	5063.69	16.45	-939.342
16.46	9750.57	16.46	5065.93	16.46	-910.46
16.47	9833.01	16.47	5068.26	16.47	-878.457
16.48	9697.88	16.48	5070.79	16.48	-933.562
16.49	9892.1	16.49	5073.59	16.49	-857.037
16.5	9772.65	16.5	5076.72	16.5	-906.125
16.51	9640.18	16.51	5080.23	16.51	-960.576
16.52	9741.19	16.52	5084.16	16.52	-921.808
16.53	9655.31	16.53	5088.51	16.53	-957.973
16.54	9618.63	16.54	5093.26	16.54	-974.622
16.55	9678.23	16.55	5098.38	16.55	-952.917
16.56	9858.94	16.56	5103.82	16.56	-882.9
16.57	9831.01	16.57	5109.51	16.57	-896.44
16.58	9666.7	16.58	5115.36	16.58	-964.605
16.59	9757.66	16.59	5121.3	16.59	-930.695
16.6	9869.4	16.6	5127.2	16.6	-888.458
16.61	9903.83	16.61	5132.98	16.61	-877.096
16.62	9766.98	16.62	5138.54	16.62	-934.151
16.63	9782.93	16.63	5143.77	16.63	-929.949
16.64	9771.79	16.64	5148.6	16.64	-936.418
16.65	9692.96	16.65	5152.95	16.65	-969.761
16.66	9787.94	16.66	5156.76	16.66	-933.362
16.67	9847.4	16.67	5160.01	16.67	-910.932
16.68	9824.44	16.68	5162.67	16.68	-921.222
16.69	9759.77	16.69	5164.75	16.69	-947.957
16.7	9867.1	16.7	5166.27	16.7	-905.657
16.71	9883.74	16.71	5167.27	16.71	-899.42
16.72	9834.63	16.72	5167.83	16.72	-919.294
16.73	9780.6	16.73	5168	16.73	-940.98
16.74	9842.79	16.74	5167.89	16.74	-916.058
16.75	9731.09	16.75	5167.6	16.75	-960.614
16.76	9838.86	16.76	5167.22	16.76	-917.348
16.77	9790.79	16.77	5166.86	16.77	-936.43
16.78	9674.73	16.78	5166.64	16.78	-982.76
16.79	9799.66	16.79	5166.64	16.79	-932.786
16.8	10007.7	16.8	5166.96	16.8	-849.708
16.81	9720.62	16.81	5167.69	16.81	-964.841
16.82	9898.03	16.82	5168.88	16.82	-894.373
16.83	9915.48	16.83	5170.61	16.83	-888.114
16.84	9967.23	16.84	5172.89	16.84	-868.363
16.85	9836.04	16.85	5175.75	16.85	-922.034
16.86	9966.52	16.86	5179.2	16.86	-871.275
16.87	9677.25	16.87	5183.21	16.87	-988.656
16.88	9976.89	16.88	5187.74	16.88	-870.688
16.89	9776.42	16.89	5192.75	16.89	-952.962
16.9	9815.22	16.9	5198.17	16.9	-939.703
16.91	9793.49	16.91	5203.91	16.91	-950.784
16.92	9874.02	16.92	5209.88	16.92	-921.059
16.93	9933.84	16.93	5215.97	16.93	-899.668
16.94	9787.27	16.94	5222.07	16.94	-960.839
16.95	9945.84	16.95	5228.07	16.95	-899.914
16.96	9861.06	16.96	5233.86	16.96	-936.234
16.97	9983.61	16.97	5239.32	16.97	-889.489
16.98	9827.99	16.98	5244.35	16.98	-953.838
16.99	9987.6	16.99	5248.87	16.99	-891.871
17	9964.01	17	5252.78	17	-902.942
17.01	9965.85	17.01	5256.04	17.01	-903.562
17.02	9886.2	17.02	5258.6	17.02	-936.488
17.03	9857.65	17.03	5260.43	17.03	-948.671
17.04	9820.41	17.04	5261.52	17.04	-964.02
17.05	9824.17	17.05	5261.88	17.05	-962.667
17.06	9921.36	17.06	5261.55	17.06	-923.654
17.07	9790.58	17.07	5260.57	17.07	-975.558
17.08	9797.97	17.08	5258.98	17.08	-971.938
17.09	10009.8	17.09	5256.85	17.09	-886.338
17.1	9875.22	17.1	5254.26	17.1	-939.072
17.11	9780.46	17.11	5251.26	17.11	-975.725
17.12	10110.6	17.12	5247.93	17.12	-842.277
17.13	10010.8	17.13	5244.34	17.13	-880.69
17.14	9872.9	17.14	5240.57	17.14	-934.298
17.15	10050.6	17.15	5236.67	17.15	-861.591
17.16	9899.53	17.16	5232.71	17.16	-920.369
17.17	9991.68	17.17	5228.74	17.17	-881.852
17.18	9714.71	17.18	5224.81	17.18	-991.005
17.19	9777.31	17.19	5220.96	17.19	-964.364
17.2	9994.57	17.2	5217.24	17.2	-875.909
17.21	9935.08	17.21	5213.68	17.21	-898.22
17.22	9875.97	17.22	5210.3	17.22	-920.457
17.23	9872.13	17.23	5207.14	17.23	-920.674
17.24	10007	17.24	5204.19	17.24	-865.505
17.25	9825.24	17.25	5201.47	17.25	-937.068
17.26	9766.58	17.26	5198.98	17.26	-959.494
17.27	9830.4	17.27	5196.7	17.27	-933.018
17.28	9633.48	17.28	5194.62	17.28	-1010.92
17.29	9805.22	17.29	5192.71	17.29	-941.429
17.3	9914.7	17.3	5190.93	17.3	-896.893
17.31	9756.51	17.31	5189.25	17.31	-959.468
17.32	9918.12	17.32	5187.62	17.32	-894.146
17.33	9977.17	17.33	5186	17.33	-869.851
17.34	9889.39	17.34	5184.35	17.34	-904.273
17.35	9733.52	17.35	5182.62	17.35	-965.902
17.36	9921.88	17.36	5180.8	17.36	-889.799
17.37	9798.58	17.37	5178.85	17.37	-938.308
17.38	9746.15	17.38	5176.77	17.38	-958.41
17.39	9848.21	17.39	5174.55	17.39	-916.66
17.4	9812.35	17.4	5172.19	17.4	-930.025
17.41	9830.94	17.41	5169.72	17.41	-921.559
17.42	9800.72	17.42	5167.16	17.42	-932.582
17.43	9964.56	17.43	5164.53	17.43	-865.95
17.44	9796.23	17.44	5161.87	17.44	-932.175
17.45	10024.2	17.45	5159.21	17.45	-839.876
17.46	9781.01	17.46	5156.58	17.46	-936.052
17.47	9721.26	17.47	5154	17.47	-958.884
17.48	9604.25	17.48	5151.52	17.48	-1004.65
17.49	9787.26	17.49	5149.15	17.49	-930.46
17.5	9844.22	17.5	5146.92	17.5	-906.747
17.51	9763.32	17.51	5144.85	17.51	-938.242
17.52	9855.55	17.52	5142.95	17.52	-900.559
17.53	9782.89	17.53	5141.24	17.53	-928.914
17.54	9831.66	17.54	5139.75	17.54	-908.785
17.55	9742.85	17.55	5138.49	17.55	-943.783
17.56	9714.2	17.56	5137.48	17.56	-954.822
17.57	9902.52	17.57	5136.74	17.57	-879.186
17.58	9821.05	17.58	5136.28	17.58	-911.585
17.59	9776.95	17.59	5136.14	17.59	-929.162
17.6	9700.98	17.6	5136.31	17.6	-959.621
17.61	9688.92	17.61	5136.82	17.61	-964.656
17.62	9711.18	17.62	5137.66	17.62	-956.105
17.63	9767.9	17.63	5138.85	17.63	-933.913
17.64	9935.93	17.64	5140.38	17.64	-867.338
17.65	9845.89	17.65	5142.23	17.65	-904.126
17.66	9781.65	17.66	5144.39	17.66	-930.72
17.67	9786.91	17.67	5146.82	17.67	-929.628
17.68	9874.6	17.68	5149.48	17.68	-895.659
17.69	9868.83	17.69	5152.33	17.69	-899.156
17.7	9722.58	17.7	5155.31	17.7	-958.9
17.71	9893.03	17.71	5158.37	17.71	-891.996
17.72	9967.49	17.72	5161.45	17.72	-863.494
17.73	9846.7	17.73	5164.48	17.73	-913.07
17.74	9877.66	17.74	5167.4	17.74	-901.903
17.75	9735.15	17.75	5170.13	17.75	-960.047
17.76	9824.81	17.76	5172.63	17.76	-925.222
17.77	9801.37	17.77	5174.82	17.77	-935.511
17.78	9909.95	17.78	5176.66	17.78	-892.848
17.79	9743.57	17.79	5178.11	17.79	-960
17.8	9802.57	17.8	5179.12	17.8	-936.821
17.81	9871.98	17.81	5179.66	17.81	-909.285
17.82	9731.08	17.82	5179.72	17.82	-965.667
17.83	9748.1	17.83	5179.28	17.83	-958.676
17.84	9737.37	17.84	5178.34	17.84	-962.577
17.85	9822.78	17.85	5176.9	17.85	-927.817
17.86	9836.08	17.86	5174.99	17.86	-921.7
17.87	9878.37	17.87	5172.62	17.87	-903.793
17.88	9775.6	17.88	5169.82	17.88	-943.737
17.89	9841.92	17.89	5166.63	17.89	-915.88
17.9	9944.12	17.9	5163.1	17.9	-873.528
17.91	9786.04	17.91	5159.27	17.91	-935.165
17.92	9723.47	17.92	5155.19	17.92	-958.494
17.93	9765.9	17.93	5150.93	17.93	-939.747
17.94	9835.26	17.94	5146.54	17.94	-910.172
17.95	9909.04	17.95	5142.08	17.95	-878.8
17.96	9729.54	17.96	5137.61	17.96	-948.74
17.97	9764.65	17.97	5133.21	17.97	-932.862
17.98	9737.39	17.98	5128.93	17.98	-941.98
17.99	9800.42	17.99	5124.83	17.99	-915.065
18	9861.47	18	5120.98	18	-889.043
18.01	9807.57	18.01	5117.44	18.01	-909.126
18.02	9707.16	18.02	5114.25	18.02	-947.959
18.03	9865.77	18.03	5111.47	18.03	-883.354
18.04	9744.18	18.04	5109.12	18.04	-931.011
18.05	9861.26	18.05	5107.23	18.05	-883.394
18.06	9673.07	18.06	5105.83	18.06	-958.087
18.07	9797.44	18.07	5104.92	18.07	-907.958
18.08	9767.57	18.08	5104.49	18.08	-919.725
18.09	9759.78	18.09	5104.52	18.09	-922.853
18.1	9786.9	18.1	5104.98	18.1	-912.2
18.11	9714.15	18.11	5105.83	18.11	-941.655
18.12	9696.92	18.12	5107.01	18.12	-949.038
18.13	9738.33	18.13	5108.46	18.13	-933.078
18.14	9759.59	18.14	5110.1	18.14	-925.257
18.15	9581.15	18.15	5111.85	18.15	-997.362
18.16	9798.05	18.16	5113.64	18.16	-911.35
18.17	9919.66	18.17	5115.38	18.17	-863.43
18.18	9705.83	18.18	5116.99	18.18	-949.63
18.19	9702.91	18.19	5118.4	18.19	-951.385
18.2	9821.13	18.2	5119.54	18.2	-904.573
18.21	9739.17	18.21	5120.36	18.21	-937.699
18.22	9776.14	18.22	5120.82	18.22	-923.105
18.23	9710.68	18.23	5120.9	18.23	-949.322
18.24	9821.36	18.24	5120.59	18.24	-904.919
18.25	9753.33	18.25	5119.9	18.25	-931.843
18.26	9768.94	18.26	5118.84	18.26	-925.155
18.27	9763.65	18.27	5117.45	18.27	-926.697
18.28	9761.2	18.28	5115.78	18.28	-926.98
18.29	9761.75	18.29	5113.89	18.29	-925.972
18.3	9801.99	18.3	5111.85	18.3	-909.026
18.31	9853.73	18.31	5109.71	18.31	-887.44
18.32	9756	18.32	5107.54	18.32	-925.629
18.33	9848.96	18.33	5105.43	18.33	-887.561
18.34	9726.75	18.34	5103.41	18.34	-935.608
18.35	9761.67	18.35	5101.56	18.35	-920.866
18.36	9687.93	18.36	5099.92	18.36	-949.677
18.37	9810.92	18.37	5098.52	18.37	-899.899
18.38	9721.32	18.38	5097.41	18.38	-935.278
18.39	9704.17	18.39	5096.59	18.39	-941.794
18.4	9626.48	18.4	5096.07	18.4	-972.657
18.41	9711.83	18.41	5095.87	18.41	-938.43
18.42	9820.07	18.42	5095.95	18.42	-895.171
18.43	9829.67	18.43	5096.32	18.43	-891.487
18.44	9844.79	18.44	5096.95	18.44	-885.697
18.45	9732.44	18.45	5097.8	18.45	-930.991
18.46	9775.87	18.46	5098.84	18.46	-914.053
18.47	9766.19	18.47	5100.03	18.47	-918.421
18.48	9682.76	18.48	5101.33	18.48	-952.337
18.49	9731.27	18.49	5102.7	18.49	-933.499
18.5	9713.11	18.5	5104.08	18.5	-941.34
18.51	9694.24	18.51	5105.44	18.51	-949.456
18.52	9780.82	18.52	5106.73	18.52	-915.362
18.53	9704.89	18.53	5107.91	18.53	-946.227
18.54	9927.54	18.54	5108.94	18.54	-857.591
18.55	9804.81	18.55	5109.77	18.55	-907.032
18.56	9712.09	18.56	5110.39	18.56	-944.375
18.57	9747.14	18.57	5110.74	18.57	-930.507
18.58	9795.47	18.58	5110.82	18.58	-911.206
18.59	9737.04	18.59	5110.6	18.59	-934.486
18.6	9757	18.6	5110.06	18.6	-926.276
18.61	9737.5	18.61	5109.2	18.61	-933.72
18.62	9725.95	18.62	5108.02	18.62	-937.847
18.63	9787.93	18.63	5106.53	18.63	-912.431
18.64	9763.77	18.64	5104.73	18.64	-921.345
18.65	9708.81	18.65	5102.66	18.65	-942.471
18.66	9740.32	18.66	5100.35	18.66	-928.901
18.67	9669.99	18.67	5097.84	18.67	-955.987
18.68	9583.03	18.68	5095.18	18.68	-989.661
18.69	9756.43	18.69	5092.42	18.69	-919.156
18.7	9757.38	18.7	5089.64	18.7	-917.616
18.71	9751.95	18.71	5086.89	18.71	-918.641
18.72	9787.83	18.72	5084.25	18.72	-903.194
18.73	9691.11	18.73	5081.8	18.73	-940.858
18.74	9828.61	18.74	5079.6	18.74	-884.941
18.75	9777.67	18.75	5077.72	18.75	-904.537
18.76	9696.77	18.76	5076.24	18.76	-936.279
18.77	9631.91	18.77	5075.21	18.77	-961.794
18.78	9765.47	18.78	5074.69	18.78	-908.153
18.79	9856.15	18.79	5074.72	18.79	-871.891
18.8	9749.11	18.8	5075.32	18.8	-914.958
18.81	9833.68	18.81	5076.53	18.81	-881.636
18.82	9729.82	18.82	5078.35	18.82	-923.933
18.83	9697.58	18.83	5080.75	18.83	-937.834
18.84	9772.99	18.84	5083.73	18.84	-908.91
18.85	9798.3	18.85	5087.24	18.85	-900.249
18.86	9870.69	18.86	5091.22	18.86	-872.952
18.87	9890.42	18.87	5095.62	18.87	-866.89
18.88	9556	18.88	5100.34	18.88	-1002.63
18.89	9660.48	18.89	5105.31	18.89	-962.909
18.9	9688.49	18.9	5110.44	18.9	-953.841
18.91	9813.47	18.91	5115.63	18.91	-906.01
18.92	9672.57	18.92	5120.79	18.92	-964.52
18.93	9735.86	18.93	5125.83	18.93	-941.306
18.94	9685.05	18.94	5130.69	18.94	-963.651
18.95	9893.12	18.95	5135.28	18.95	-882.337
18.96	9693.67	18.96	5139.58	18.96	-963.908
18.97	9711.03	18.97	5143.54	18.97	-958.611
18.98	9915.53	18.98	5147.15	18.98	-878.317
18.99	9746.09	18.99	5150.43	18.99	-947.462
19	9783.3	19	5153.4	19	-933.815
19.01	9851.11	19.01	5156.1	19.01	-907.812
19.02	9733.35	19.02	5158.58	19.02	-955.954
19.03	9860.38	19.03	5160.92	19.03	-906.118
19.04	9766.64	19.04	5163.19	19.04	-944.561
19.05	9795.09	19.05	5165.46	19.05	-934.124
19.06	9754.64	19.06	5167.81	19.06	-951.283
19.07	9983.24	19.07	5170.3	19.07	-860.88
19.08	9858.5	19.08	5172.99	19.08	-911.898
19.09	9912.82	19.09	5175.93	19.09	-891.396
19.1	9855.72	19.1	5179.15	19.1	-915.58
19.11	9858.44	19.11	5182.67	19.11	-915.954
19.12	9868.09	19.12	5186.48	19.12	-913.68
19.13	9868.5	19.13	5190.56	19.13	-915.217
19.14	9897.12	19.14	5194.87	19.14	-905.566
19.15	9800.93	19.15	5199.37	19.15	-945.918
19.16	9954.57	19.16	5203.99	19.16	-886.387
19.17	9937.88	19.17	5208.66	19.17	-895.008
19.18	9871.8	19.18	5213.29	19.18	-923.37
19.19	9894.33	19.19	5217.79	19.19	-916.231
19.2	9756.2	19.2	5222.07	19.2	-973.267
19.21	9795.77	19.21	5226.05	19.21	-959.099
19.22	9825.7	19.22	5229.66	19.22	-948.63
19.23	9965.21	19.23	5232.82	19.23	-894.144
19.24	9959.49	19.24	5235.49	19.24	-897.543
19.25	9864.26	19.25	5237.62	19.25	-936.523
19.26	9843.42	19.26	5239.2	19.26	-945.514
19.27	9952.79	19.27	5240.22	19.27	-902.196
19.28	9907.03	19.28	5240.71	19.28	-920.703
19.29	9921.46	19.29	5240.71	19.29	-914.93
19.3	9789.61	19.3	5240.26	19.3	-967.481
19.31	9816.56	19.31	5239.44	19.31	-956.365
19.32	9933.58	19.32	5238.34	19.32	-909.096
19.33	9797.5	19.33	5237.05	19.33	-962.986
19.34	9751.54	19.34	5235.66	19.34	-980.793
19.35	9974.18	19.35	5234.28	19.35	-891.159
19.36	9940.58	19.36	5233	19.36	-904.071
19.37	9832.9	19.37	5231.92	19.37	-946.693
19.38	9999.79	19.38	5231.13	19.38	-879.608
19.39	9893.62	19.39	5230.71	19.39	-921.896
19.4	9849.9	19.4	5230.7	19.4	-939.386
19.41	9937.35	19.41	5231.18	19.41	-904.6
19.42	10012.6	19.42	5232.15	19.42	-874.916
19.43	9884.6	19.43	5233.65	19.43	-926.731
19.44	9825.62	19.44	5235.65	19.44	-951.16
19.45	9887.58	19.45	5238.15	19.45	-927.414
19.46	9823.2	19.46	5241.09	19.46	-954.393
19.47	9802.77	19.47	5244.43	19.47	-963.958
19.48	9934.8	19.48	5248.09	19.48	-912.669
19.49	9992.54	19.49	5251.98	19.49	-891.196
19.5	9968.72	19.5	5256.02	19.5	-902.407
19.51	9972.39	19.51	5260.09	19.51	-902.636
19.52	9931.93	19.52	5264.1	19.52	-920.487
19.53	10067	19.53	5267.94	19.53	-868.07
19.54	9902	19.54	5271.51	19.54	-935.547
19.55	9899.95	19.55	5274.71	19.55	-937.699
19.56	9828.88	19.56	5277.48	19.56	-967.282
19.57	9839.07	19.57	5279.74	19.57	-964.15
19.58	9972.43	19.58	5281.46	19.58	-911.518
19.59	9921.72	19.59	5282.6	19.59	-932.283
19.6	10030.6	19.6	5283.19	19.6	-888.984
19.61	10028	19.61	5283.23	19.61	-890.022
19.62	9844.23	19.62	5282.77	19.62	-963.347
19.63	9933.11	19.63	5281.87	19.63	-927.418
19.64	9859.89	19.64	5280.62	19.64	-956.186
19.65	10058.3	19.65	5279.1	19.65	-876.188
19.66	10068	19.66	5277.41	19.66	-871.586
19.67	9868.4	19.67	5275.66	19.67	-950.714
19.68	9859.85	19.68	5273.94	19.68	-953.417
19.69	9904.07	19.69	5272.35	19.69	-935.069
19.7	9856.01	19.7	5270.97	19.7	-953.716
19.71	10010	19.71	5269.87	19.71	-891.674
19.72	9923.48	19.72	5269.11	19.72	-925.957
19.73	9827.75	19.73	5268.72	19.73	-964.084
19.74	9826.28	19.74	5268.73	19.74	-964.678
19.75	9931.61	19.75	5269.13	19.75	-922.712
19.76	10083.2	19.76	5269.91	19.76	-862.383
19.77	9928.24	19.77	5271.03	19.77	-924.854
19.78	9999.68	19.78	5272.46	19.78	-896.871
19.79	9922.35	19.79	5274.14	19.79	-928.502
19.8	9831.8	19.8	5276	19.8	-965.499
19.81	9889.63	19.81	5278	19.81	-943.2
19.82	9989.86	19.82	5280.07	19.82	-903.973
19.83	9929.7	19.83	5282.16	19.83	-928.904
19.84	9996.72	19.84	5284.2	19.84	-902.948
19.85	9968.06	19.85	5286.17	19.85	-915.232
19.86	10113.8	19.86	5288.04	19.86	-857.7
19.87	10011.9	19.87	5289.79	19.87	-899.188
19.88	9867.33	19.88	5291.42	19.88	-957.709
19.89	9867.48	19.89	5292.94	19.89	-958.283
19.9	9926.56	19.9	5294.37	19.9	-935.25
19.91	9939.71	19.91	5295.76	19.91	-930.569
19.92	9995.2	19.92	5297.14	19.92	-908.943
19.93	9871.87	19.93	5298.55	19.93	-958.867
19.94	9938.33	19.94	5300.05	19.94	-932.909
19.95	9983.17	19.95	5301.69	19.95	-915.653
19.96	10006.1	19.96	5303.51	19.96	-907.253
19.97	9833.97	19.97	5305.56	19.97	-976.946
19.98	9954.08	19.98	5307.86	19.98	-929.863
19.99	9964.56	19.99	5310.44	19.99	-926.742
20	9965.92	20	5313.3	20	-927.392
20.01	10079	20.01	5316.44	20.01	-883.479
20.02	10084.8	20.02	5319.85	20.02	-882.551
20.03	10057.5	20.03	5323.51	20.03	-895.016
20.04	9872.46	20.04	5327.37	20.04	-970.637
20.05	9975.04	20.05	5331.4	20.05	-931.286
20.06	9919.55	20.06	5335.56	20.06	-955.213
20.07	10146.6	20.07	5339.79	20.07	-866.166
20.08	9989.76	20.08	5344.04	20.08	-930.666
20.09	10069.1	20.09	5348.28	20.09	-900.693
20.1	10000	20.1	5352.46	20.1	-930.06
20.11	9884.14	20.11	5356.55	20.11	-978.127
20.12	9998.82	20.12	5360.53	20.12	-933.911
20.13	10123.5	20.13	5364.38	20.13	-885.625
20.14	10133.8	20.14	5368.1	20.14	-883.092
20.15	9951.43	20.15	5371.68	20.15	-957.512
20.16	9807.51	20.16	5375.14	20.16	-1016.52
20.17	10113.5	20.17	5378.49	20.17	-895.531
20.18	10091.9	20.18	5381.73	20.18	-905.533
20.19	10132	20.19	5384.9	20.19	-890.797
20.2	10069.5	20.2	5388	20.2	-917.097
20.21	10109.7	20.21	5391.04	20.21	-902.265
20.22	10081.7	20.22	5394.03	20.22	-914.721
20.23	10148.4	20.23	5396.97	20.23	-889.244
20.24	9936.55	20.24	5399.84	20.24	-975.201
20.25	9929.32	20.25	5402.64	20.25	-979.258
20.26	10077.1	20.26	5405.34	20.26	-921.272
20.27	10180.7	20.27	5407.91	20.27	-880.906
20.28	10005.5	20.28	5410.33	20.28	-951.971
20.29	10023.6	20.29	5412.57	20.29	-945.677
20.3	10011.5	20.3	5414.6	20.3	-951.384
20.31	10074.3	20.31	5416.39	20.31	-926.984
20.32	10121.6	20.32	5417.93	20.32	-908.703
20.33	10103.5	20.33	5419.21	20.33	-916.493
20.34	10065	20.34	5420.23	20.34	-932.298
20.35	10216.6	20.35	5420.99	20.35	-871.994
20.36	10229.9	20.36	5421.53	20.36	-866.903
20.37	10040	20.37	5421.86	20.37	-943.011
20.38	10005.2	20.38	5422.04	20.38	-956.971
20.39	10121.7	20.39	5422.11	20.39	-910.419
20.4	10017	20.4	5422.14	20.4	-952.308
20.41	10134.7	20.41	5422.16	20.41	-905.25
20.42	10055.4	20.42	5422.26	20.42	-936.982
20.43	10045.9	20.43	5422.47	20.43	-940.871
20.44	10048.7	20.44	5422.85	20.44	-939.944
20.45	10166.8	20.45	5423.45	20.45	-892.927
20.46	10152.8	20.46	5424.29	20.46	-898.899
20.47	10134	20.47	5425.39	20.47	-906.854
20.48	10047.4	20.48	5426.75	20.48	-942.077
20.49	10007.3	20.49	5428.34	20.49	-958.767
20.5	10198.4	20.5	5430.15	20.5	-883.1
20.51	10047	20.51	5432.13	20.51	-944.463
20.52	10089.6	20.52	5434.2	20.52	-928.289
20.53	10144.4	20.53	5436.31	20.53	-907.26
20.54	9913.32	20.54	5438.36	20.54	-1000.54
20.55	10084.4	20.55	5440.27	20.55	-932.907
20.56	10059.6	20.56	5441.95	20.56	-943.536
20.57	10024.5	20.57	5443.32	20.57	-958.118
20.58	10149	20.58	5444.28	20.58	-908.726
20.59	10134.4	20.59	5444.79	20.59	-914.769
20.6	10204.2	20.6	5444.77	20.6	-886.876
20.61	10145.1	20.61	5444.2	20.61	-910.242
20.62	10156.3	20.62	5443.05	20.62	-905.323
20.63	10137	20.63	5441.35	20.63	-912.329
20.64	10202.8	20.64	5439.1	20.64	-885.066
20.65	10201.7	20.65	5436.37	20.65	-884.374
20.66	10208.2	20.66	5433.23	20.66	-880.439
20.67	10122.5	20.67	5429.76	20.67	-913.294
20.68	9919.2	20.68	5426.07	20.68	-993.063
20.69	10023.4	20.69	5422.27	20.69	-949.788
20.7	10116.9	20.7	5418.5	20.7	-910.82
20.71	10059.1	20.71	5414.88	20.71	-932.427
20.72	9897.99	20.72	5411.53	20.72	-995.492
20.73	9966.4	20.73	5408.57	20.73	-966.898
20.74	10015.4	20.74	5406.13	20.74	-946.283
20.75	10133.6	20.75	5404.29	20.75	-898.242
20.76	10223.5	20.76	5403.15	20.76	-861.79
20.77	10042.9	20.77	5402.76	20.77	-933.888
20.78	10074.8	20.78	5403.17	20.78	-921.296
20.79	10020	20.79	5404.41	20.79	-943.728
20.8	9997.25	20.8	5406.49	20.8	-953.687
20.81	10154.3	20.81	5409.37	20.81	-892.065
20.82	10050.2	20.82	5413.03	20.82	-935.254
20.83	10236.1	20.83	5417.41	20.83	-862.716
20.84	10185	20.84	5422.41	20.84	-885.219
20.85	9984.66	20.85	5427.97	20.85	-967.673
20.86	10155.9	20.86	5433.95	20.86	-901.661
20.87	10037.7	20.87	5440.25	20.87	-951.588
20.88	10001.6	20.88	5446.74	20.88	-968.734
20.89	10130.9	20.89	5453.28	20.89	-919.714
20.9	10070.9	20.9	5459.74	20.9	-946.431
20.91	10263.8	20.91	5466	20.91	-871.861
20.92	10136.2	20.92	5471.94	20.92	-925.378
20.93	10206.1	20.93	5477.44	20.93	-899.718
20.94	10165	20.94	5482.4	20.94	-918.199
20.95	10183.3	20.95	5486.75	20.95	-912.715
20.96	10294.3	20.96	5490.43	20.96	-869.852
20.97	10071.2	20.97	5493.39	20.97	-960.301
20.98	10101.6	20.98	5495.62	20.98	-949.095
20.99	9967.95	20.99	5497.11	20.99	-1003.17
[truncated: 901 more rows]

## Sheet: Fig.1h
1	4.15506	1	3.68709	1	0.36598	1	0.17	1	0.02
1.01	4.04218	1.01	3.57098	1.01	0.55	1.05	0.17	1.05	0.02
1.02	3.90069	1.02	3.45959	1.02	0.388302	1.1	0.17	1.1	0.02
1.03	3.78036	1.03	3.35282	1.03	0.38903	1.15	0.17	1.15	0.02
1.04	3.65795	1.04	3.25049	1.04	0.317697	1.2	0.17	1.2	0.02
1.05	3.54525	1.05	3.15242	1.05	0.296224	1.25	0.17	1.25	0.02
1.06	3.44206	1.06	3.05845	1.06	0.324493	1.3	0.17	1.3	0.02
1.07	3.33677	1.07	2.96842	1.07	0.286236	1.35	0.17	1.35	0.02
1.08	3.23432	1.08	2.88217	1.08	0.233555	1.4	0.17	1.4	0.02
1.09	3.14839	1.09	2.79954	1.09	0.307193	1.45	0.17	1.45	0.02
1.1	3.0582	1.1	2.72038	1.1	0.297831	1.5	0.17	1.5	0.02
1.11	2.97539	1.11	2.64454	1.11	0.325391	1.55	0.17	1.55	0.02
1.12	2.89081	1.12	2.57188	1.12	0.298539	1.6	0.17	1.6	0.02
1.13	2.81086	1.13	2.50225	1.13	0.283997	1.65	0.17	1.65	0.02
1.14	2.74292	1.14	2.43552	1.14	0.35823	1.7	0.17	1.7	0.02
1.15	2.66971	1.15	2.37155	1.15	0.347288	1.75	0.17	1.75	0.02
1.16	2.60528	1.16	2.31022	1.16	0.395383	1.8	0.17	1.8	0.02
1.17	2.53795	1.17	2.2514	1.17	0.385194	1.85	0.17	1.85	0.02
1.18	2.47339	1.18	2.19498	1.18	0.3757	1.9	0.17	1.9	0.02
1.19	2.41378	1.19	2.14083	1.19	0.39039	1.95	0.17	1.95	0.02
1.2	2.3515	1.2	2.08886	1.2	0.353186	2	0.17	2	0.02
1.21	2.29433	1.21	2.03894	1.21	0.344267	2.05	0.17	2.05	0.02
1.22	2.24847	1.22	1.99098	1.22	0.427733	2.1	0.17	2.1	0.02
1.23	2.19518	1.23	1.94489	1.23	0.414433	2.15	0.17	2.15	0.02
1.24	2.14041	1.24	1.90057	1.24	0.36583	2.2	0.17	2.2	0.02
1.25	2.09281	1.25	1.85792	1.25	0.370714	2.25	0.17	2.25	0.02
1.26	2.0451	1.26	1.81687	1.26	0.356348	2.3	0.17	2.3	0.02
1.27	2.0018	1.27	1.77734	1.27	0.369285	2.35	0.17	2.35	0.02
1.28	1.95517	1.28	1.73926	1.28	0.331954	2.4	0.17	2.4	0.02
1.29	1.917	1.29	1.70253	1.29	0.364871	2.45	0.17	2.45	0.02
1.3	1.87508	1.3	1.6671	1.3	0.344855	2.5	0.17	2.5	0.02
1.31	1.83677	1.31	1.6329	1.31	0.347471	2.55	0.17	2.55	0.02
1.32	1.80276	1.32	1.59988	1.32	0.380297	2.6	0.17	2.6	0.02
1.33	1.76882	1.33	1.56796	1.33	0.401187	2.65	0.17	2.65	0.02
1.34	1.73121	1.34	1.5371	1.34	0.372611	2.7	0.17	2.7	0.02
1.35	1.69877	1.35	1.50724	1.35	0.385096	2.75	0.17	2.75	0.02
1.36	1.66801	1.36	1.47834	1.36	0.40377	2.8	0.170001	2.8	0.02
1.37	1.63099	1.37	1.45034	1.37	0.348511	2.85	0.170001	2.85	0.02
1.38	1.60126	1.38	1.42319	1.38	0.357383	2.9	0.170003	2.9	0.02
1.39	1.57242	1.39	1.39688	1.39	0.365878	2.95	0.170026	2.95	0.02
1.4	1.54319	1.4	1.37134	1.4	0.361435	3	0.170091	3	0.0200024
1.41	1.51362	1.41	1.34655	1.41	0.345059	3.05	0.170006	3.05	0.02
1.42	1.48787	1.42	1.32247	1.42	0.359313	3.1	0.170002	3.1	0.02
1.43	1.46206	1.43	1.29907	1.43	0.365191	3.15	0.170001	3.15	0.02
1.44	1.43475	1.44	1.27631	1.44	0.34839	3.2	0.17	3.2	0.02
1.45	1.40926	1.45	1.25418	1.45	0.342989	3.25	0.17	3.25	0.02
1.46	1.38672	1.46	1.23264	1.46	0.360806	3.3	0.17	3.3	0.02
1.47	1.36187	1.47	1.21167	1.47	0.348605	3.35	0.17	3.35	0.02
1.48	1.33775	1.48	1.19124	1.48	0.337624	3.4	0.17	3.4	0.02
1.49	1.31579	1.49	1.17134	1.49	0.342538	3.45	0.17	3.45	0.02
1.5	1.29359	1.5	1.15194	1.5	0.339249	3.5	0.17	3.5	0.02
1.51	1.27502	1.51	1.13302	1.51	0.367257	3.55	0.17	3.55	0.02
1.52	1.25157	1.52	1.11458	1.52	0.340474	3.6	0.17	3.6	0.0200262
1.53	1.23065	1.53	1.09658	1.53	0.334119	3.65	0.170008	3.65	0.0200334
1.54	1.21074	1.54	1.07901	1.54	0.333111	3.7	0.170011	3.7	0.0200476
1.55	1.19357	1.55	1.06186	1.55	0.355121	3.75	0.170015	3.75	0.020069
1.56	1.17339	1.56	1.04512	1.56	0.341804	3.8	0.170021	3.8	0.0201071
1.57	1.15471	1.57	1.02878	1.57	0.339323	3.85	0.170034	3.85	0.0201953
1.58	1.13564	1.58	1.01281	1.58	0.32846	3.9	0.170061	3.9	0.02045
1.59	1.11856	1.59	0.997216	1.59	0.333584	3.95	0.170141	3.95	0.0228119
1.6	1.10335	1.6	0.981984	1.6	0.353621	4	0.170919	4	0.038256
1.61	1.08459	1.61	0.967096	1.61	0.333523	4.05	0.17551	4.05	0.0212619
1.62	1.06942	1.62	0.95256	1.62	0.346031	4.1	0.170374	4.1	0.0203429
1.63	1.05115	1.63	0.938352	1.63	0.32312	4.15	0.170104	4.15	0.0201619
1.64	1.0353	1.64	0.924464	1.64	0.321191	4.2	0.170049	4.2	0.0200929
1.65	1.0218	1.65	0.910896	1.65	0.3395	4.25	0.170029	4.25	0.0200619
1.66	1.00624	1.66	0.89764	1.66	0.333321	4.3	0.170019	4.3	0.0200429
1.67	0.99035	1.67	0.884688	1.67	0.320294	4.35	0.170013	4.35	0.020031
1.68	0.97908	1.68	0.872024	1.68	0.350732	4.4	0.17001	4.4	0.0200214
1.69	0.96323	1.69	0.859656	1.69	0.331424	4.45	0.170007	4.45	0.02
1.7	0.95016	1.7	0.847576	1.7	0.337152	4.5	0.17	4.5	0.02
1.71	0.93757	1.71	0.835768	1.71	0.344508	4.55	0.17	4.55	0.02
1.72	0.92474	1.72	0.824236	1.72	0.346191	4.6	0.170104	4.6	0.0200024
1.73	0.912007	1.73	0.812969	1.73	0.345962	4.65	0.170327	4.65	0.0200024
1.74	0.902299	1.74	0.801968	1.74	0.373398	4.7	0.170435	4.7	0.0200024
1.75	0.889432	1.75	0.791222	1.75	0.365791	4.75	0.170606	4.75	0.0200048
1.76	0.87623	1.76	0.780728	1.76	0.351889	4.8	0.170901	4.8	0.0200071
1.77	0.864469	1.77	0.770482	1.77	0.349758	4.85	0.171478	4.85	0.0200119
1.78	0.854006	1.78	0.760482	1.78	0.358029	4.9	0.172847	4.9	0.0200262
1.79	0.841932	1.79	0.750721	1.79	0.347197	4.95	0.177549	4.95	0.0201834
1.8	0.831876	1.8	0.741193	1.8	0.354196	5	0.266505	5	0.0209548
1.81	0.823393	1.81	0.731894	1.81	0.374539	5.05	0.279091	5.05	0.0200666
1.82	0.811281	1.82	0.722826	1.82	0.355405	5.1	0.178072	5.1	0.020019
1.83	0.801127	1.83	0.713976	1.83	0.353604	5.15	0.172954	5.15	0.0200095
1.84	0.792808	1.84	0.705347	1.84	0.367962	5.2	0.171517	5.2	0.0200048
1.85	0.782923	1.85	0.696931	1.85	0.363959	5.25	0.17092	5.25	0.0200024
1.86	0.774275	1.86	0.688725	1.86	0.370108	5.3	0.170616	5.3	0.0200024
1.87	0.762492	1.87	0.680723	1.87	0.342041	5.35	0.170441	5.35	0.0200024
1.88	0.755341	1.88	0.672926	1.88	0.358742	5.4	0.170331	5.4	0.02
1.89	0.746637	1.89	0.665327	1.89	0.357374	5.45	0.170122	5.45	0.02
1.9	0.739354	1.9	0.657922	1.9	0.36823	5.5	0.17	5.5	0.02
1.91	0.733017	1.91	0.650708	1.91	0.386497	5.55	0.170001	5.55	0.02
1.92	0.723685	1.92	0.64368	1.92	0.372202	5.6	0.170003	5.6	0.0200095
1.93	0.714969	1.93	0.636836	1.93	0.362062	5.65	0.170004	5.65	0.0200119
1.94	0.705553	1.94	0.630171	1.94	0.342757	5.7	0.170005	5.7	0.0200143
1.95	0.700477	1.95	0.623682	1.95	0.365537	5.75	0.170008	5.75	0.0200214
1.96	0.692943	1.96	0.617364	1.96	0.36137	5.8	0.170014	5.8	0.0200358
1.97	0.685007	1.97	0.611215	1.97	0.351189	5.85	0.170026	5.85	0.0200666
1.98	0.679966	1.98	0.605231	1.98	0.368532	5.9	0.170072	5.9	0.0201571
1.99	0.671621	1.99	0.599407	1.99	0.350462	5.95	0.170978	5.95	0.0212666
2	0.66646	2	0.593742	2	0.362949	6	0.170904	6	0.0249524
2.01	0.660963	2.01	0.58823	2.01	0.370244	6.05	0.17007	6.05	0.0203405
2.02	0.655293	2.02	0.582868	2.02	0.374063	6.1	0.170026	6.1	0.0201
2.03	0.648597	2.03	0.577654	2.03	0.365773	6.15	0.170014	6.15	0.0200476
2.04	0.641079	2.04	0.572583	2.04	0.347483	6.2	0.170008	6.2	0.0200286
2.05	0.637836	2.05	0.567653	2.05	0.371031	6.25	0.170005	6.25	0.020019
2.06	0.633153	2.06	0.562859	2.06	0.378367	6.3	0.170004	6.3	0.0200143
2.07	0.626815	2.07	0.558199	2.07	0.367366	6.35	0.170003	6.35	0.0200095
2.08	0.62215	2.08	0.55367	2.08	0.37187	6.4	0.170001	6.4	0.0200071
2.09	0.616635	2.09	0.549267	2.09	0.366271	6.45	0.17	6.45	0.02
2.1	0.610839	2.1	0.544989	2.1	0.356402	6.5	0.17	6.5	0.02
2.11	0.606088	2.11	0.540832	2.11	0.355767	6.55	0.17	6.55	0.02
2.12	0.601841	2.12	0.536792	2.12	0.358892	6.6	0.17	6.6	0.02
2.13	0.597725	2.13	0.532867	2.13	0.362039	6.65	0.17	6.65	0.02
2.14	0.591535	2.14	0.529055	2.14	0.342826	6.7	0.17	6.7	0.02
2.15	0.588321	2.15	0.525352	2.15	0.352605	6.75	0.17	6.75	0.02
2.16	0.584096	2.16	0.521754	2.16	0.350897	6.8	0.17	6.8	0.02
2.17	0.580322	2.17	0.518261	2.17	0.35258	6.85	0.17	6.85	0.02
2.18	0.576516	2.18	0.514869	2.18	0.352773	6.9	0.17	6.9	0.02
2.19	0.572725	2.19	0.511574	2.19	0.351995	6.95	0.17	6.95	0.02
2.2	0.569266	2.2	0.508376	2.2	0.353501	7	0.17	7	0.0200024
2.21	0.565602	2.21	0.50527	2.21	0.351853	7.05	0.170001	7.05	0.0200024
2.22	0.561391	2.22	0.502256	2.22	0.343609	7.1	0.170001	7.1	0.0200048
2.23	0.558593	2.23	0.49933	2.23	0.3487	7.15	0.170003	7.15	0.0200286
2.24	0.555936	2.24	0.49649	2.24	0.354253	7.2	0.170054	7.2	0.0202476
2.25	0.552474	2.25	0.493734	2.25	0.350649	7.25	0.17002	7.25	0.0200262
2.26	0.549227	2.26	0.49106	2.26	0.348303	7.3	0.170002	7.3	0.0200048
2.27	0.546229	2.27	0.488465	2.27	0.34757	7.35	0.170001	7.35	0.0200024
2.28	0.544419	2.28	0.485948	2.28	0.358022	7.4	0.17	7.4	0.0200024
2.29	0.540384	2.29	0.483506	2.29	0.345003	7.45	0.17	7.45	0.02
2.3	0.538478	2.3	0.481138	2.3	0.352762	7.5	0.17	7.5	0.02
2.31	0.535868	2.31	0.478842	2.31	0.352558	7.55	0.17	7.55	0.0200166
2.32	0.53325	2.32	0.476615	2.32	0.351471	7.6	0.17	7.6	0.0201786
2.33	0.530735	2.33	0.474456	2.33	0.350651	7.65	0.170007	7.65	0.0202358
2.34	0.528396	2.34	0.472365	2.34	0.350857	7.7	0.170058	7.7	0.0203238
2.35	0.525502	2.35	0.470337	2.35	0.344673	7.75	0.170077	7.75	0.0204714
2.36	0.522652	2.36	0.468374	2.36	0.338226	7.8	0.170106	7.8	0.02075
2.37	0.521011	2.37	0.46647	2.37	0.343347	7.85	0.170155	7.85	0.0213714
2.38	0.518812	2.38	0.464629	2.38	0.342113	7.9	0.170247	7.9	0.0232381
2.39	0.516945	2.39	0.462845	2.39	0.343584	7.95	0.170453	7.95	0.0450853
2.4	0.515495	2.4	0.461118	2.4	0.348623	8	0.171084	8	0.127142
2.41	0.512977	2.41	0.459448	2.41	0.342184	8.05	0.179028	8.05	0.0287595
2.42	0.51158	2.42	0.457832	2.42	0.346502	8.1	0.203365	8.1	0.02225
2.43	0.509308	2.43	0.45627	2.43	0.341317	8.15	0.172638	8.15	0.0210714
2.44	0.508096	2.44	0.454759	2.44	0.346308	8.2	0.170709	8.2	0.0206237
2.45	0.505976	2.45	0.4533	2.45	0.341495	8.25	0.170343	8.25	0.0204071
2.46	0.50515	2.46	0.45189	2.46	0.349257	8.3	0.170203	8.3	0.0202858
2.47	0.503093	2.47	0.450529	2.47	0.34395	8.35	0.170136	8.35	0.0202119
2.48	0.502274	2.48	0.449214	2.48	0.350679	8.4	0.170101	8.4	0.0201358
2.49	0.500293	2.49	0.447947	2.49	0.345077	8.45	0.170084	8.45	0.02
2.5	0.499422	2.5	0.446726	2.5	0.350231	8.5	0.170072	8.5	0.0200024
2.51	0.497965	2.51	0.445548	2.51	0.348916	8.55	0.170084	8.55	0.0200071
2.52	0.496851	2.52	0.444414	2.52	0.350589	8.6	0.171169	8.6	0.02
2.53	0.495395	2.53	0.443322	2.53	0.348308	8.65	0.171064	8.65	0.02
2.54	0.494454	2.54	0.442271	2.54	0.350785	8.7	0.170084	8.7	0.02
2.55	0.493497	2.55	0.441262	2.55	0.352634	8.75	0.170031	8.75	0.02
2.56	0.49234	2.56	0.440291	2.56	0.351998	8.8	0.170017	8.8	0.02
2.57	0.491695	2.57	0.439359	2.57	0.356122	8.85	0.170013	8.85	0.02
2.58	0.490527	2.58	0.438465	2.58	0.354493	8.9	0.170017	8.9	0.02
2.59	0.489431	2.59	0.437607	2.59	0.353186	8.95	0.170169	8.95	0.0200024
2.6	0.48869	2.6	0.436786	2.6	0.355063	9	0.170077	9	0.0200071
2.61	0.487912	2.61	0.436	2.61	0.356177	9.05	0.170008	9.05	0.02
2.62	0.486836	2.62	0.435247	2.62	0.35386	9.1	0.170003	9.1	0.02
2.63	0.486283	2.63	0.434528	2.63	0.356485	9.15	0.170002	9.15	0.02
2.64	0.485699	2.64	0.433842	2.64	0.358416	9.2	0.170001	9.2	0.02
2.65	0.485091	2.65	0.433186	2.65	0.359754	9.25	0.170001	9.25	0.02
2.66	0.484202	2.66	0.432561	2.66	0.357885	9.3	0.17	9.3	0.02
2.67	0.483107	2.67	0.431965	2.67	0.353573	9.35	0.17	9.35	0.02
2.68	0.482834	2.68	0.431398	2.68	0.357303	9.4	0.17	9.4	0.02
2.69	0.482538	2.69	0.430859	2.69	0.360474	9.45	0.170001	9.45	0.02
2.7	0.482055	2.7	0.430346	2.7	0.361431	9.5	0.170001	9.5	0.02
2.71	0.481032	2.71	0.42986	2.71	0.35662	9.55	0.170002	9.55	0.0200119
2.72	0.480852	2.72	0.429398	2.72	0.360075	9.6	0.170003	9.6	0.0201024
2.73	0.480828	2.73	0.42896	2.73	0.364858	9.65	0.170027	9.65	0.0201358
2.74	0.480286	2.74	0.428545	2.74	0.364102	9.7	0.170045	9.7	0.0201857
2.75	0.479055	2.75	0.428151	2.75	0.356107	9.75	0.170069	9.75	0.0202714
2.76	0.478821	2.76	0.427779	2.76	0.357995	9.8	0.170242	9.8	0.0204381
2.77	0.478862	2.77	0.427426	2.77	0.362459	9.85	0.17066	9.85	0.0208071
2.78	0.478588	2.78	0.427092	2.78	0.363502	9.9	0.170236	9.9	0.0218642
2.79	0.478135	2.79	0.426776	2.79	0.362522	9.95	0.170398	9.95	0.0350081
2.8	0.47746	2.8	0.426476	2.8	0.359096	10	0.171389	10	0.0780624
2.81	0.476842	2.81	0.426192	2.81	0.356059	10.05	0.188636	10.05	0.0258095
2.82	0.476788	2.82	0.425923	2.82	0.3586	10.1	0.176007	10.1	0.0213286
2.83	0.476682	2.83	0.425667	2.83	0.360451	10.15	0.170631	10.15	0.0206262
2.84	0.475823	2.84	0.425425	2.84	0.354511	10.2	0.170257	10.2	0.0203619
2.85	0.475747	2.85	0.425193	2.85	0.35639	10.25	0.170139	10.25	0.0202358
2.86	0.475483	2.86	0.424972	2.86	0.356238	10.3	0.170086	10.3	0.0201666
2.87	0.475604	2.87	0.424761	2.87	0.359881	10.35	0.170059	10.35	0.0201237
2.88	0.474885	2.88	0.424559	2.88	0.354896	10.4	0.170043	10.4	0.0200786
2.89	0.47482	2.89	0.424365	2.89	0.35646	10.45	0.170033	10.45	0.02
2.9	0.474719	2.9	0.424177	2.9	0.357585	10.5	0.170006	10.5	0.02
2.91	0.474423	2.91	0.423996	2.91	0.356651	10.55	0.17	10.55	0.02
2.92	0.474187	2.92	0.423821	2.92	0.356266	10.6	0.17	10.6	0.02
2.93	0.474196	2.93	0.42365	2.93	0.358312	10.65	0.17	10.65	0.02
2.94	0.474087	2.94	0.423483	2.94	0.359111	10.7	0.17	10.7	0.02
2.95	0.47366	2.95	0.423321	2.95	0.356643	10.75	0.17	10.75	0.02
2.96	0.473289	2.96	0.423161	2.96	0.354708	10.8	0.17	10.8	0.02
2.97	0.472931	2.97	0.423003	2.97	0.352865	10.85	0.17	10.85	0.02
2.98	0.472686	2.98	0.422848	2.98	0.352154	10.9	0.17	10.9	0.02
2.99	0.472555	2.99	0.422694	2.99	0.352584	10.95	0.17	10.95	0.02
3	0.472619	3	0.422543	3	0.354972	11	0.17	11	0.02
3.01	0.472049	3.01	0.422393	3.01	0.3509	11.05	0.17	11.05	0.02
3.02	0.471633	3.02	0.422243	3.02	0.348378	11.1	0.17	11.1	0.02
3.03	0.471686	3.03	0.422095	3.03	0.350617	11.15	0.17	11.15	0.02
3.04	0.470912	3.04	0.421948	3.04	0.344445	11.2	0.17	11.2	0.02
3.05	0.471236	3.05	0.421802	3.05	0.349408	11.25	0.17	11.25	0.02
3.06	0.470795	3.06	0.421656	3.06	0.3466	11.3	0.17	11.3	0.02
3.07	0.471083	3.07	0.421512	3.07	0.351178	11.35	0.17	11.35	0.02
3.08	0.471017	3.08	0.421368	3.08	0.35215	11.4	0.17	11.4	0.02
3.09	0.470577	3.09	0.421226	3.09	0.349316	11.45	0.17	11.45	0.02
3.1	0.470389	3.1	0.421085	3.1	0.349017	11.5	0.17	11.5	0.02
3.11	0.470137	3.11	0.420945	3.11	0.348059	11.55	0.17	11.55	0.02
3.12	0.470194	3.12	0.420806	3.12	0.350227	11.6	0.170001	11.6	0.0200024
3.13	0.470194	3.13	0.42067	3.13	0.351799	11.65	0.170001	11.65	0.0200024
3.14	0.470215	3.14	0.420535	3.14	0.353554	11.7	0.170002	11.7	0.0200048
3.15	0.470244	3.15	0.420402	3.15	0.355369	11.75	0.170003	11.75	0.0200071
3.16	0.469535	3.16	0.420271	3.16	0.349663	11.8	0.170004	11.8	0.0200095
3.17	0.469462	3.17	0.420142	3.17	0.3504	11.85	0.170009	11.85	0.020019
3.18	0.469515	3.18	0.420017	3.18	0.352378	11.9	0.170031	11.9	0.0200429
3.19	0.469104	3.19	0.419893	3.19	0.349625	11.95	0.170418	11.95	0.0203429
3.2	0.468808	3.2	0.419772	3.2	0.347997	12	0.170185	12	0.0212881
3.21	0.469083	3.21	0.419654	3.21	0.352149	12.05	0.170018	12.05	0.0201762
3.22	0.468912	3.22	0.419538	3.22	0.351732	12.1	0.170023	12.1	0.0200334
3.23	0.469189	3.23	0.419426	3.23	0.355836	12.15	0.170041	12.15	0.0200166
3.24	0.469146	3.24	0.419317	3.24	0.356654	12.2	0.170031	12.2	0.0200095
3.25	0.468634	3.25	0.41921	3.25	0.352668	12.25	0.170039	12.25	0.020019
3.26	0.468353	3.26	0.419107	3.26	0.350989	12.3	0.170058	12.3	0.0200334
3.27	0.468617	3.27	0.419008	3.27	0.354817	12.35	0.170099	12.35	0.0200429
3.28	0.468165	3.28	0.418911	3.28	0.351328	12.4	0.170207	12.4	0.0200237
3.29	0.468412	3.29	0.418818	3.29	0.35491	12.45	0.170829	12.45	0.0200024
3.3	0.468012	3.3	0.418727	3.3	0.351877	12.5	0.179486	12.5	0.0201358
3.31	0.468301	3.31	0.418641	3.31	0.355807	12.55	0.173242	12.55	0.0202619
3.32	0.468231	3.32	0.418557	3.32	0.356061	12.6	0.170331	12.6	0.0203548
3.33	0.467939	3.33	0.418476	3.33	0.354019	12.65	0.170139	12.65	0.0205166
3.34	0.467406	3.34	0.418398	3.34	0.349488	12.7	0.170072	12.7	0.0207334
3.35	0.467537	3.35	0.418324	3.35	0.351669	12.75	0.170044	12.75	0.0212143
3.36	0.467621	3.36	0.418253	3.36	0.353342	12.8	0.17003	12.8	0.0224119
3.37	0.467427	3.37	0.418184	3.37	0.352156	12.85	0.170022	12.85	0.0272142
3.38	0.467038	3.38	0.418118	3.38	0.348955	12.9	0.170017	12.9	0.122901
3.39	0.467236	3.39	0.418056	3.39	0.351687	12.95	0.170004	12.95	0.097235
3.4	0.467101	3.4	0.417996	3.4	0.35101	13	0.17	13	0.0266595
3.41	0.466782	3.41	0.417938	3.41	0.348423	13.05	0.17	13.05	0.0222476
3.42	0.467246	3.42	0.417883	3.42	0.353771	13.1	0.17	13.1	0.0211547
3.43	0.466878	3.43	0.41783	3.43	0.350627	13.15	0.170001	13.15	0.0207048
3.44	0.466859	3.44	0.417781	3.44	0.351016	13.2	0.170001	13.2	0.0204786
3.45	0.466421	3.45	0.417733	3.45	0.347117	13.25	0.170002	13.25	0.0203524
3.46	0.466296	3.46	0.417687	3.46	0.346364	13.3	0.170002	13.3	0.0202881
3.47	0.466468	3.47	0.417643	3.47	0.348607	13.35	0.170003	13.35	0.0202048
3.48	0.466741	3.48	0.417602	3.48	0.351869	13.4	0.170007	13.4	0.0214142
3.49	0.466569	3.49	0.417562	3.49	0.350576	13.45	0.170015	13.45	0.0208595
3.5	0.466821	3.5	0.417524	3.5	0.353566	13.5	0.170114	13.5	0.0200763
3.51	0.466576	3.51	0.417488	3.51	0.351492	13.55	0.170454	13.55	0.0200262
3.52	0.466611	3.52	0.417454	3.52	0.352237	13.6	0.170084	13.6	0.0200143
3.53	0.466681	3.53	0.417421	3.53	0.35333	13.65	0.170013	13.65	0.0200095
3.54	0.466296	3.54	0.41739	3.54	0.34977	13.7	0.170006	13.7	0.0200048
3.55	0.465886	3.55	0.41736	3.55	0.345946	13.75	0.170003	13.75	0.0200048
3.56	0.466474	3.56	0.417332	3.56	0.352242	13.8	0.170002	13.8	0.0200024
3.57	0.466417	3.57	0.417305	3.57	0.351971	13.85	0.170002	13.85	0.02
3.58	0.465903	3.58	0.41728	3.58	0.347041	13.9	0.170001	13.9	0.0200024
3.59	0.466099	3.59	0.417256	3.59	0.349298	13.95	0.170001	13.95	0.0200024
3.6	0.465998	3.6	0.417234	3.6	0.348524	14	0.17	14	0.0200048
3.61	0.466424	3.61	0.417214	3.61	0.353095	14.05	0.170002	14.05	0.0200095
3.62	0.4665	3.62	0.417194	3.62	0.354081	14.1	0.170003	14.1	0.0200119
3.63	0.466129	3.63	0.417177	3.63	0.350516	14.15	0.170005	14.15	0.0200166
3.64	0.466218	3.64	0.417161	3.64	0.351603	14.2	0.170007	14.2	0.0200262
3.65	0.46677	3.65	0.417147	3.65	0.357365	14.25	0.17001	14.25	0.0200547
3.66	0.466467	3.66	0.417135	3.66	0.354427	14.3	0.170017	14.3	0.0201048
3.67	0.466386	3.67	0.417125	3.67	0.353716	14.35	0.170037	14.35	0.0202595
3.68	0.466532	3.68	0.417117	3.68	0.35529	14.4	0.170166	14.4	0.0232263
3.69	0.466351	3.69	0.417111	3.69	0.353526	14.45	0.171589	14.45	0.0232024
3.7	0.466436	3.7	0.417108	3.7	0.354422	14.5	0.170587	14.5	0.0204214
3.71	0.466892	3.71	0.417107	3.71	0.359064	14.55	0.170057	14.55	0.0202953
3.72	0.467002	3.72	0.417109	3.72	0.360167	14.6	0.170023	14.6	0.0206834
3.73	0.466677	3.73	0.417113	3.73	0.356817	14.65	0.170012	14.65	0.0289786
3.74	0.466798	3.74	0.41712	3.74	0.357956	14.7	0.170011	14.7	0.0263857
3.75	0.467031	3.75	0.41713	3.75	0.360206	14.75	0.170011	14.75	0.0206024
3.76	0.467197	3.76	0.417144	3.76	0.361742	14.8	0.170011	14.8	0.0202024
3.77	0.467233	3.77	0.41716	3.77	0.361922	14.85	0.170014	14.85	0.0201119
3.78	0.466861	3.78	0.417179	3.78	0.357918	14.9	0.170021	14.9	0.0201476
3.79	0.467514	3.79	0.417202	3.79	0.364295	14.95	0.170116	14.95	0.020269
3.8	0.467849	3.8	0.417228	3.8	0.367403	15	0.170112	15	0.0201881
3.81	0.467216	3.81	0.417257	3.81	0.360637	15.05	0.170171	15.05	0.0200786
3.82	0.467316	3.82	0.417289	3.82	0.361286	15.1	0.172136	15.1	0.020019
3.83	0.467655	3.83	0.417324	3.83	0.36434	15.15	0.171195	15.15	0.0200095
3.84	0.467247	3.84	0.417362	3.84	0.359762	15.2	0.170108	15.2	0.0200095
3.85	0.467707	3.85	0.417402	3.85	0.363978	15.25	0.170038	15.25	0.0200143
3.86	0.467891	3.86	0.417444	3.86	0.365361	15.3	0.17002	15.3	0.0200214
3.87	0.467896	3.87	0.417488	3.87	0.364909	15.35	0.170013	15.35	0.0200429
3.88	0.467912	3.88	0.417534	3.88	0.364541	15.4	0.170009	15.4	0.0201286
3.89	0.468467	3.89	0.41758	3.89	0.369652	15.45	0.17001	15.45	0.0217476
3.9	0.467814	3.9	0.417627	3.9	0.362479	15.5	0.17005	15.5	0.0212524
3.91	0.467879	3.91	0.417674	3.91	0.362597	15.55	0.170023	15.55	0.020319
3.92	0.468005	3.92	0.41772	3.92	0.363349	15.6	0.170002	15.6	0.0201666
3.93	0.468111	3.93	0.417765	3.93	0.363917	15.65	0.170001	15.65	0.020031
3.94	0.467862	3.94	0.417806	3.94	0.360906	15.7	0.17	15.7	0.0200166
3.95	0.467438	3.95	0.417846	3.95	0.356145	15.75	0.17	15.75	0.0200095
3.96	0.467889	3.96	0.417881	3.96	0.360328	15.8	0.17	15.8	0.0200071
3.97	0.46741	3.97	0.417911	3.97	0.355118	15.85	0.17	15.85	0.0200071
3.98	0.46733	3.98	0.417935	3.98	0.354026	15.9	0.17	15.9	0.0200071
3.99	0.467495	3.99	0.417953	3.99	0.355498	15.95	0.17	15.95	0.0200166
4	0.467024	4	0.417963	4	0.350599	16	0.170001	16	0.0202095
4.01	0.467202	4.01	0.417966	4.01	0.35237	16.05	0.170001	16.05	0.0201358
4.02	0.467025	4.02	0.417961	4.02	0.350638	16.1	0.170002	16.1	0.0200119
4.03	0.466816	4.03	0.417947	4.03	0.348662	16.15	0.170008	16.15	0.0200048
4.04	0.466878	4.04	0.417926	4.04	0.349544	16.2	0.170099	16.2	0.0200024
4.05	0.466839	4.05	0.417897	4.05	0.349477	16.25	0.170059	16.25	0.0200024
4.06	0.466709	4.06	0.417861	4.06	0.348563	16.3	0.170006	16.3	0.02
4.07	0.466797	4.07	0.417819	4.07	0.34994	16.35	0.170003	16.35	0.02
4.08	0.466533	4.08	0.417772	4.08	0.347799	16.4	0.170003	16.4	0.02
4.09	0.466217	4.09	0.417721	4.09	0.345174	16.45	0.170023	16.45	0.02
4.1	0.466447	4.1	0.417667	4.1	0.348125	16.5	0.170062	16.5	0.02
4.11	0.466286	4.11	0.417612	4.11	0.347122	16.55	0.170017	16.55	0.0200024
4.12	0.466367	4.12	0.417557	4.12	0.348579	16.6	0.170003	16.6	0.0200071
4.13	0.466282	4.13	0.417502	4.13	0.348349	16.65	0.170002	16.65	0.0200095
4.14	0.466128	4.14	0.417449	4.14	0.347388	16.7	0.170002	16.7	0.020019
4.15	0.465528	4.15	0.417398	4.15	0.341866	16.75	0.170002	16.75	0.0200381
4.16	0.46628	4.16	0.417353	4.16	0.350037	16.8	0.170003	16.8	0.0200834
4.17	0.466057	4.17	0.417311	4.17	0.348241	16.85	0.170005	16.85	0.0201381
4.18	0.466002	4.18	0.417275	4.18	0.348095	16.9	0.170011	16.9	0.0203476
4.19	0.4659	4.19	0.417246	4.19	0.347392	16.95	0.170024	16.95	0.0227571
4.2	0.465814	4.2	0.417224	4.2	0.346775	17	0.170198	17	0.021969
4.21	0.466052	4.21	0.41721	4.21	0.349354	17.05	0.170391	17.05	0.0210453
4.22	0.466142	4.22	0.417203	4.22	0.350338	17.1	0.170162	17.1	0.0269524
4.23	0.465634	4.23	0.417206	4.23	0.34515	17.15	0.170051	17.15	0.0271429
4.24	0.465906	4.24	0.417218	4.24	0.347774	17.2	0.170074	17.2	0.0399805
4.25	0.466241	4.25	0.41724	4.25	0.350925	17.25	0.170535	17.25	0.027819
4.26	0.466329	4.26	0.417273	4.26	0.35145	17.3	0.171694	17.3	0.0208237
4.27	0.466666	4.27	0.417315	4.27	0.354385	17.35	0.170558	17.35	0.0203476
4.28	0.466255	4.28	0.417369	4.28	0.34959	17.4	0.170065	17.4	0.0202
4.29	0.466386	4.29	0.417434	4.29	0.35018	17.45	0.170028	17.45	0.0201237
4.3	0.466126	4.3	0.41751	4.3	0.346652	17.5	0.170015	17.5	0.0200857
4.31	0.466289	4.31	0.417599	4.31	0.347296	17.55	0.17001	17.55	0.0200571
4.32	0.467348	4.32	0.417701	4.32	0.356898	17.6	0.170007	17.6	0.0200405
4.33	0.466755	4.33	0.417814	4.33	0.349567	17.65	0.170005	17.65	0.0200119
4.34	0.467379	4.34	0.417942	4.34	0.35444	17.7	0.170004	17.7	0.02
4.35	0.46734	4.35	0.418084	4.35	0.352426	17.75	0.170001	17.75	0.02
4.36	0.467807	4.36	0.418239	4.36	0.355391	17.8	0.17	17.8	0.02
4.37	0.467587	4.37	0.41841	4.37	0.351196	17.85	0.170001	17.85	0.0200024
4.38	0.46798	4.38	0.418598	4.38	0.353042	17.9	0.170002	17.9	0.0200024
4.39	0.468521	4.39	0.418802	4.39	0.356205	17.95	0.170023	17.95	0.0200143
4.4	0.468742	4.4	0.419022	4.4	0.355914	18	0.170034	18	0.0201048
4.41	0.468877	4.41	0.419264	4.41	0.354522	18.05	0.170009	18.05	0.0200929
4.42	0.468587	4.42	0.419525	4.42	0.348589	18.1	0.170002	18.1	0.0200166
4.43	0.469605	4.43	0.419808	4.43	0.355684	18.15	0.170001	18.15	0.0200048
4.44	0.469592	4.44	0.420115	4.44	0.352035	18.2	0.170001	18.2	0.0200024
4.45	0.470428	4.45	0.420448	4.45	0.356716	18.25	0.170001	18.25	0.0200024
4.46	0.470806	4.46	0.42081	4.46	0.356412	18.3	0.170001	18.3	0.0200024
4.47	0.471506	4.47	0.421201	4.47	0.359041	18.35	0.170003	18.35	0.0200048
4.48	0.471767	4.48	0.421626	4.48	0.356815	18.4	0.170024	18.4	0.0200166
4.49	0.472436	4.49	0.422088	4.49	0.358323	18.45	0.170051	18.45	0.0201881
4.5	0.47306	4.5	0.422591	4.5	0.358909	18.5	0.170024	18.5	0.0201334
4.51	0.473914	4.51	0.423138	4.51	0.361326	18.55	0.170054	18.55	0.020019
4.52	0.474392	4.52	0.423732	4.52	0.359369	18.6	0.170027	18.6	0.0200071
4.53	0.475428	4.53	0.424379	4.53	0.362473	18.65	0.170003	18.65	0.0200048
4.54	0.476166	4.54	0.425084	4.54	0.361891	18.7	0.170001	18.7	0.020031
4.55	0.476899	4.55	0.425852	4.55	0.360549	18.75	0.170001	18.75	0.0201
4.56	0.477708	4.56	0.426688	4.56	0.35918	18.8	0.17	18.8	0.02005
4.57	0.478945	4.57	0.427598	4.57	0.361321	18.85	0.17	18.85	0.020019
4.58	0.479498	4.58	0.42859	4.58	0.355584	18.9	0.17	18.9	0.0200214
4.59	0.481289	4.59	0.429667	4.59	0.361437	18.95	0.17	18.95	0.0200286
4.6	0.482201	4.6	0.430838	4.6	0.357277	19	0.17	19	0.0200429
4.61	0.483992	4.61	0.43211	4.61	0.36091	19.05	0.17	19.05	0.0200738
4.62	0.484762	4.62	0.433489	4.62	0.352937	19.1	0.17	19.1	0.0201643
4.63	0.486567	4.63	0.434982	4.63	0.354172	19.15	0.17	19.15	0.021019
4.64	0.488403	4.64	0.436595	4.64	0.354333	19.2	0.17	19.2	0.0252024
4.65	0.489974	4.65	0.438337	4.65	0.35035	19.25	0.17	19.25	0.0225119
4.66	0.491707	4.66	0.440211	4.66	0.346474	19.3	0.170005	19.3	0.0202358
4.67	0.493914	4.67	0.442226	4.67	0.345814	19.35	0.170003	19.35	0.0200905
4.68	0.496159	4.68	0.444386	4.68	0.343874	19.4	0.17	19.4	0.02005
4.69	0.498921	4.69	0.446696	4.69	0.345471	19.45	0.17	19.45	0.020031
4.7	0.500741	4.7	0.449161	4.7	0.335726	19.5	0.17	19.5	0.0200262
4.71	0.503951	4.71	0.451782	4.71	0.338307	19.55	0.17	19.55	0.020031
4.72	0.507035	4.72	0.454563	4.72	0.337776	19.6	0.17	19.6	0.020219
4.73	0.509802	4.73	0.457506	4.73	0.332182	19.65	0.17	19.65	0.020131
4.74	0.513375	4.74	0.460607	4.74	0.332938	19.7	0.170002	19.7	0.0200214
4.75	0.517189	4.75	0.463868	4.75	0.334328	19.75	0.170006	19.75	0.0200166
4.76	0.520788	4.76	0.467284	4.76	0.331755	19.8	0.170003	19.8	0.0200095
4.77	0.524371	4.77	0.47085	4.77	0.327304	19.85	0.17	19.85	0.0200048
4.78	0.529044	4.78	0.47456	4.78	0.332278	19.9	0.17	19.9	0.0200048
4.79	0.533325	4.79	0.478404	4.79	0.331732	19.95	0.17	19.95	0.0200071
4.8	0.537246	4.8	0.482373	4.8	0.326109	20	0.17	20	0.0200237
4.81	0.542503	4.81	0.486451	4.81	0.332785	20.05	0.17	20.05	0.0201262
4.82	0.547846	4.82	0.490626	4.82	0.339241	20.1	0.170001	20.1	0.0200738
4.83	0.55203	4.83	0.494878	4.83	0.333032	20.15	0.170009	20.15	0.0200334
4.84	0.557445	4.84	0.499188	4.84	0.338664	20.2	0.17003	20.2	0.0203381
4.85	0.562635	4.85	0.503532	4.85	0.341625	20.25	0.170015	20.25	0.0203666
4.86	0.567782	4.86	0.507886	4.86	0.344038	20.3	0.170002	20.3	0.0201286
4.87	0.572441	4.87	0.512219	4.87	0.34173	20.35	0.170001	20.35	0.0200166
4.88	0.578473	4.88	0.516502	4.88	0.353945	20.4	0.170001	20.4	0.0200095
4.89	0.584357	4.89	0.520699	4.89	0.365642	20.45	0.170001	20.45	0.0200071
4.9	0.588539	4.9	0.524774	4.9	0.361436	20.5	0.170012	20.5	0.0200071
4.91	0.594899	4.91	0.528688	4.91	0.381212	20.55	0.170011	20.55	0.0200095
4.92	0.598702	4.92	0.532398	4.92	0.377341	20.6	0.170003	20.6	0.0200119
4.93	0.602311	4.93	0.535863	4.93	0.374316	20.65	0.170001	20.65	0.0200166
4.94	0.607301	4.94	0.539039	4.94	0.388633	20.7	0.17	20.7	0.0200334
4.95	0.609367	4.95	0.541882	4.95	0.37704	20.75	0.17	20.75	0.0201048
4.96	0.613052	4.96	0.544354	4.96	0.386167	20.8	0.17	20.8	0.0213476
4.97	0.61429	4.97	0.546414	4.97	0.375144	20.85	0.17	20.85	0.0209
4.98	0.617523	4.98	0.54803	4.98	0.389466	20.9	0.170001	20.9	0.0202405
4.99	0.618505	4.99	0.549178	4.99	0.386294	20.95	0.170003	20.95	0.0200666
5	0.619582	5	0.549838	5	0.38968	21	0.170033	21	0.0200262
5.01	0.62	5.01	0.55	5.01	0.392071	21.05	0.170019	21.05	0.020019
5.02	0.618421	5.02	0.549663	5.02	0.379884	21.1	0.170003	21.1	0.0200119
5.03	0.617545	5.03	0.548836	5.03	0.380459	21.15	0.170003	21.15	0.0200048
5.04	0.614905	5.04	0.547536	5.04	0.368536	21.2	0.170003	21.2	0.0200048
5.05	0.61313	5.05	0.545787	5.05	0.370536	21.25	0.170001	21.25	0.0200024
5.06	0.610009	5.06	0.543622	5.06	0.36363	21.3	0.17	21.3	0.02
5.07	0.60684	5.07	0.541078	5.07	0.360585	21.35	0.170001	21.35	0.02
5.08	0.601758	5.08	0.538193	5.08	0.341998	21.4	0.170003	21.4	0.02
5.09	0.599615	5.09	0.535011	5.09	0.356686	21.45	0.170002	21.45	0.02
5.1	0.593876	5.1	0.531574	5.1	0.337751	21.5	0.17	21.5	0.02
5.11	0.590024	5.11	0.527927	5.11	0.340405	21.55	0.17	21.55	0.0200024
5.12	0.585304	5.12	0.52411	5.12	0.336186	21.6	0.17	21.6	0.0200024
5.13	0.580321	5.13	0.520161	5.13	0.330799	21.65	0.17	21.65	0.0200095
5.14	0.575225	5.14	0.516119	5.14	0.325326	21.7	0.170002	21.7	0.0200334
5.15	0.56996	5.15	0.512018	5.15	0.318824	21.75	0.17001	21.75	0.020019
5.16	0.564741	5.16	0.50789	5.16	0.313097	21.8	0.170006	21.8	0.0200095
5.17	0.561032	5.17	0.503762	5.17	0.322701	21.85	0.170001	21.85	0.0200166
5.18	0.55727	5.18	0.499662	5.18	0.331465	21.9	0.17	21.9	0.0200547
5.19	0.551262	5.19	0.495611	5.19	0.316826	21.95	0.17	21.95	0.0206524
5.2	0.547362	5.2	0.491632	5.2	0.32279	22	0.17	22	0.0203881
5.21	0.543281	5.21	0.487741	5.21	0.325907	22.05	0.170001	22.05	0.0200976
5.22	0.539654	5.22	0.483954	5.22	0.332444	22.1	0.170002	22.1	0.0200237
5.23	0.535469	5.23	0.480284	5.23	0.331977	22.15	0.170003	22.15	0.0200095
5.24	0.531672	5.24	0.476742	5.24	0.33397	22.2	0.170029	22.2	0.0200048
5.25	0.528458	5.25	0.473338	5.25	0.340332	22.25	0.170032	22.25	0.0200024
5.26	0.525478	5.26	0.470077	5.26	0.347406	22.3	0.170017	22.3	0.0200024
5.27	0.522123	5.27	0.466966	5.27	0.348981	22.35	0.170002	22.35	0.0200024
5.28	0.519271	5.28	0.464006	5.28	0.353909	22.4	0.170002	22.4	0.0200024
5.29	0.516762	5.29	0.4612	5.29	0.36056	22.45	0.170006	22.45	0.0200024
5.3	0.513896	5.3	0.45855	5.3	0.361808	22.5	0.170029	22.5	0.0200024
5.31	0.511793	5.31	0.456052	5.31	0.369067	22.55	0.17007	22.55	0.0200166
5.32	0.509036	5.32	0.453706	5.32	0.36793	22.6	0.17006	22.6	0.0200143
5.33	0.507626	5.33	0.451508	5.33	0.378783	22.65	0.170048	22.65	0.0200429
5.34	0.50521	5.34	0.449454	5.34	0.377767	22.7	0.17007	22.7	0.0201237
5.35	0.503593	5.35	0.44754	5.35	0.383275	22.75	0.170116	22.75	0.0200786
5.36	0.501147	5.36	0.445759	5.36	0.378829	22.8	0.170238	22.8	0.0200071
5.37	0.500122	5.37	0.444106	5.37	0.387353	22.85	0.170901	22.85	0.0200024
5.38	0.498165	5.38	0.442574	5.38	0.385029	22.9	0.179976	22.9	0.0200024
5.39	0.497413	5.39	0.441157	5.39	0.393621	22.95	0.17534	22.95	0.02
5.4	0.495882	5.4	0.439846	5.4	0.393075	23	0.171194	23	0.02
5.41	0.494157	5.41	0.438638	5.41	0.389403	23.05	0.170257	23.05	0.02
5.42	0.493083	5.42	0.437522	5.42	0.391273	23.1	0.170256	23.1	0.0200024
5.43	0.491454	5.43	0.436494	5.43	0.3865	23.15	0.170176	23.15	0.02
5.44	0.490526	5.44	0.435545	5.44	0.387938	23.2	0.170167	23.2	0.02
5.45	0.48994	5.45	0.43467	5.45	0.392009	23.25	0.171184	23.25	0.02
5.46	0.488507	5.46	0.433862	5.46	0.386708	23.3	0.17087	23.3	0.02
5.47	0.48781	5.47	0.433116	5.47	0.388176	23.35	0.170536	23.35	0.0200024
5.48	0.486112	5.48	0.432426	5.48	0.378836	23.4	0.170429	23.4	0.0200262
5.49	0.485738	5.49	0.431785	5.49	0.382379	23.45	0.175008	23.45	0.0200214
5.5	0.484313	5.5	0.43119	5.5	0.37472	23.5	0.172948	23.5	0.0200453
5.51	0.483675	5.51	0.430635	5.51	0.374595	23.55	0.171283	23.55	0.0200929
5.52	0.48339	5.52	0.430117	5.52	0.377629	23.6	0.170195	23.6	0.0201166
5.53	0.483111	5.53	0.42963	5.53	0.380367	23.65	0.170173	23.65	0.0201334
5.54	0.481529	5.54	0.429174	5.54	0.369531	23.7	0.170412	23.7	0.0201619
5.55	0.48084	5.55	0.428742	5.55	0.367477	23.75	0.170255	23.75	0.02025
5.56	0.480209	5.56	0.428332	5.56	0.365762	23.8	0.170048	23.8	0.0204453
5.57	0.479421	5.57	0.427942	5.57	0.362213	23.85	0.170026	23.85	0.0210214
5.58	0.478381	5.58	0.42757	5.58	0.355915	23.9	0.170022	23.9	0.0277714
5.59	0.478397	5.59	0.427214	5.59	0.360169	23.95	0.170022	23.95	0.0444664
5.6	0.47801	5.6	0.42687	5.6	0.360172	24	0.170075	24	0.0361284
5.61	0.477035	5.61	0.426538	5.61	0.354073	24.05	0.170335	24.05	0.0217453
5.62	0.476915	5.62	0.426216	5.62	0.356532	24.1	0.170213	24.1	0.0207476
5.63	0.476635	5.63	0.425903	5.63	0.357273	24.15	0.170051	24.15	0.0204763
5.64	0.475907	5.64	0.425598	5.64	0.353373	24.2	0.170052	24.2	0.0205143
5.65	0.475091	5.65	0.4253	5.65	0.348496	24.25	0.170112	24.25	0.0227095
5.66	0.474071	5.66	0.425007	5.66	0.341489	24.3	0.171128	24.3	0.0232881
5.67	0.474023	5.67	0.42472	5.67	0.344288	24.35	0.171276	24.35	0.0223714
5.68	0.473528	5.68	0.424438	5.68	0.342496	24.4	0.170995	24.4	0.0202666
5.69	0.472939	5.69	0.424158	5.69	0.339717	24.45	0.170243	24.45	0.0201643
5.7	0.472404	5.7	0.423883	5.7	0.337425	24.5	0.17167	24.5	0.0201071
5.71	0.472384	5.71	0.423611	5.71	0.340346	24.55	0.170917	24.55	0.0201334
5.72	0.47239	5.72	0.423342	5.72	0.343487	24.6	0.170506	24.6	0.0202976
5.73	0.471822	5.73	0.423074	5.73	0.340781	24.65	0.170087	24.65	0.0203595
5.74	0.470985	5.74	0.42281	5.74	0.335311	24.7	0.170047	24.7	0.0211214
5.75	0.470958	5.75	0.422547	5.75	0.338043	24.75	0.170031	24.75	0.0206334
5.76	0.470491	5.76	0.422287	5.76	0.33628	24.8	0.170026	24.8	0.0201571
5.77	0.470081	5.77	0.422028	5.77	0.335078	24.85	0.17003	24.85	0.0205714
5.78	0.469947	5.78	0.42177	5.78	0.336671	24.9	0.17005	24.9	0.0203452
5.79	0.469474	5.79	0.421515	5.79	0.334797	24.95	0.170278	24.95	0.0202595
5.8	0.469752	5.8	0.421261	5.8	0.340528	25	0.170439	25	0.0206214
5.81	0.4691	5.81	0.421008	5.81	0.336805	25.05	0.171742	25.05	0.0207786
5.82	0.468465	5.82	0.420757	5.82	0.333232	25.1	0.171084	25.1	0.0209548
5.83	0.468505	5.83	0.420507	5.83	0.336494	25.15	0.170977	25.15	0.0204429
5.84	0.468694	5.84	0.420258	5.84	0.341264	25.2	0.170181	25.2	0.0203666
5.85	0.467597	5.85	0.420012	5.85	0.332945	25.25	0.170069	25.25	0.0239024
5.86	0.467876	5.86	0.419766	5.86	0.338588	25.3	0.170029	25.3	0.0230429
5.87	0.467587	5.87	0.419522	5.87	0.338456	25.35	0.17002	25.35	0.0223666
5.88	0.467524	5.88	0.419279	5.88	0.340594	25.4	0.170045	25.4	0.020281
5.89	0.46713	5.89	0.419038	5.89	0.339361	25.45	0.170022	25.45	0.0201666
5.9	0.466992	5.9	0.418798	5.9	0.340697	25.5	0.170011	25.5	0.020119
5.91	0.467194	5.91	0.41856	5.91	0.345485	25.55	0.170004	25.55	0.0202762
5.92	0.46605	5.92	0.418323	5.92	0.336571	25.6	0.170003	25.6	0.0201953
5.93	0.467044	5.93	0.418089	5.93	0.349361	25.65	0.170003	25.65	0.0201619
5.94	0.466723	5.94	0.417855	5.94	0.348782	25.7	0.170003	25.7	0.0200476
5.95	0.466139	5.95	0.417623	5.95	0.345505	25.75	0.170006	25.75	0.0200405
5.96	0.465982	5.96	0.417393	5.96	0.346546	25.8	0.17001	25.8	0.0200524
5.97	0.46605	5.97	0.417165	5.97	0.349846	25.85	0.170019	25.85	0.0200881
5.98	0.465656	5.98	0.416938	5.98	0.348436	25.9	0.170056	25.9	0.0201953
5.99	0.465172	5.99	0.416714	5.99	0.346092	25.95	0.170399	25.95	0.0211642
6	0.465771	6	0.416491	6	0.354729	26	0.170557	26	0.0256881
6.01	0.464903	6.01	0.41627	6.01	0.348447	26.05	0.170374	26.05	0.0232476
6.02	0.464564	6.02	0.416051	6.02	0.34751	26.1	0.170106	26.1	0.0205976
6.03	0.464566	6.03	0.415834	6.03	0.350008	26.15	0.170522	26.15	0.020131
6.04	0.463835	6.04	0.41562	6.04	0.345049	26.2	0.170585	26.2	0.0200666
6.05	0.464269	6.05	0.415407	6.05	0.351894	26.25	0.170588	26.25	0.0200405
6.06	0.463684	6.06	0.415197	6.06	0.348357	26.3	0.170131	26.3	0.0200286
6.07	0.463453	6.07	0.414989	6.07	0.348398	26.35	0.170031	26.35	0.020031
6.08	0.463111	6.08	0.414782	6.08	0.347282	26.4	0.170015	26.4	0.0200214
6.09	0.462974	6.09	0.414579	6.09	0.34822	26.45	0.17001	26.45	0.0200095
6.1	0.462732	6.1	0.414378	6.1	0.348068	26.5	0.170008	26.5	0.0200048
6.11	0.462981	6.11	0.414179	6.11	0.35288	26.55	0.170008	26.55	0.0200095
6.12	0.46266	6.12	0.413982	6.12	0.35186	26.6	0.170016	26.6	0.0200048
6.13	0.46212	6.13	0.413789	6.13	0.348597	26.65	0.170065	26.65	0.0200048
6.14	0.461676	6.14	0.413598	6.14	0.346279	26.7	0.170343	26.7	0.0200071
6.15	0.46195	6.15	0.413408	6.15	0.351232	26.75	0.170154	26.75	0.0200166
6.16	0.461583	6.16	0.413222	6.16	0.349637	26.8	0.170052	26.8	0.0200666
6.17	0.461822	6.17	0.413038	6.17	0.354173	26.85	0.17001	26.85	0.0205548
6.18	0.46173	6.18	0.412858	6.18	0.355304	26.9	0.170006	26.9	0.0202476
6.19	0.460865	6.19	0.412679	6.19	0.348564	26.95	0.170006	26.95	0.0201119
6.2	0.461116	6.2	0.412503	6.2	0.353121	27	0.170017	27	0.0200763
6.21	0.461137	6.21	0.41233	6.21	0.35532	27.05	0.170015	27.05	0.0200524
6.22	0.460776	6.22	0.41216	6.22	0.353604	27.1	0.170026	27.1	0.0201024
6.23	0.461102	6.23	0.411993	6.23	0.358829	27.15	0.17015	27.15	0.0205763
6.24	0.460643	6.24	0.411829	6.24	0.356052	27.2	0.170398	27.2	0.020269
6.25	0.460171	6.25	0.411666	6.25	0.353113	27.25	0.170281	27.25	0.020119
6.26	0.460316	6.26	0.411508	6.26	0.356406	27.3	0.170045	27.3	0.0200237
6.27	0.459866	6.27	0.411352	6.27	0.353617	27.35	0.170013	27.35	0.020019
6.28	0.4597	6.28	0.411199	6.28	0.353682	27.4	0.170015	27.4	0.020019
6.29	0.459794	6.29	0.411049	6.29	0.356356	27.45	0.170024	27.45	0.0200381
6.3	0.459629	6.3	0.410902	6.3	0.35637	27.5	0.170034	27.5	0.0202929
6.31	0.459653	6.31	0.410758	6.31	0.358264	27.55	0.170187	27.55	0.0206714
6.32	0.459586	6.32	0.410616	6.32	0.359204	27.6	0.170075	27.6	0.0204952
6.33	0.459486	6.33	0.410478	6.33	0.359778	27.65	0.170035	27.65	0.020081
6.34	0.458885	6.34	0.410342	6.34	0.355225	27.7	0.170006	27.7	0.0200262
6.35	0.45938	6.35	0.41021	6.35	0.361775	27.75	0.170011	27.75	0.0200166
6.36	0.459101	6.36	0.41008	6.36	0.360419	27.8	0.17001	27.8	0.0200166
6.37	0.458626	6.37	0.409953	6.37	0.357049	27.85	0.17001	27.85	0.0200405
6.38	0.458363	6.38	0.40983	6.38	0.355791	27.9	0.170003	27.9	0.0201071
6.39	0.458037	6.39	0.409709	6.39	0.353863	27.95	0.170002	27.95	0.0200952
6.4	0.458044	6.4	0.409591	6.4	0.355283	28	0.170003	28	0.0201762
6.41	0.458188	6.41	0.409476	6.41	0.358069	28.05	0.170004	28.05	0.0216119
6.42	0.45845	6.42	0.409364	6.42	0.362003	28.1	0.170009	28.1	0.020619
6.43	0.457759	6.43	0.409255	6.43	0.356237	28.15	0.17007	28.15	0.020419
6.44	0.457726	6.44	0.409149	6.44	0.357122	28.2	0.170185	28.2	0.0200666
6.45	0.458028	6.45	0.409046	6.45	0.361372	28.25	0.170129	28.25	0.0200334
6.46	0.457996	6.46	0.408945	6.46	0.362196	28.3	0.170044	28.3	0.0200166
6.47	0.458451	6.47	0.408847	6.47	0.36794	28.35	0.170166	28.35	0.0200166
6.48	0.457937	6.48	0.408753	6.48	0.363801	28.4	0.170069	28.4	0.0200119
6.49	0.457402	6.49	0.408661	6.49	0.359421	28.45	0.17004	28.45	0.0200286
6.5	0.457428	6.5	0.408571	6.5	0.360705	28.5	0.170013	28.5	0.0200334
6.51	0.457101	6.51	0.408485	6.51	0.358374	28.55	0.170018	28.55	0.0200286
6.52	0.4571	6.52	0.408401	6.52	0.359325	28.6	0.170026	28.6	0.0200048
6.53	0.457295	6.53	0.40832	6.53	0.362229	28.65	0.170113	28.65	0.0200071
6.54	0.456913	6.54	0.408242	6.54	0.359253	28.7	0.170541	28.7	0.0200048
6.55	0.456786	6.55	0.408166	6.55	0.358829	28.75	0.170288	28.75	0.0200071
6.56	0.456575	6.56	0.408093	6.56	0.357518	28.8	0.170441	28.8	0.0200119
6.57	0.456765	6.57	0.408022	6.57	0.360258	28.85	0.170836	28.85	0.020031
6.58	0.456718	6.58	0.407954	6.58	0.360556	28.9	0.170528	28.9	0.0202524
6.59	0.456462	6.59	0.407889	6.59	0.358711	28.95	0.170119	28.95	0.0203571
6.6	0.456223	6.6	0.407826	6.6	0.357008	29	0.170026	29	0.0203166
6.61	0.456442	6.61	0.407766	6.61	0.35992	29.05	0.170015	29.05	0.0201024
6.62	0.455857	6.62	0.407707	6.62	0.354645	29.1	0.170018	29.1	0.0200476
6.63	0.456469	6.63	0.407651	6.63	0.361504	29.15	0.170024	29.15	0.0200666
6.64	0.456092	6.64	0.407598	6.64	0.358287	29.2	0.170021	29.2	0.0201095
6.65	0.456344	6.65	0.407546	6.65	0.361434	29.25	0.170008	29.25	0.0200619
6.66	0.455953	6.66	0.407498	6.66	0.358024	29.3	0.170005	29.3	0.0200381
6.67	0.455993	6.67	0.407451	6.67	0.358962	29.35	0.170005	29.35	0.0200358
6.68	0.456156	6.68	0.407406	6.68	0.361127	29.4	0.170004	29.4	0.0200619
6.69	0.455748	6.69	0.407364	6.69	0.357473	29.45	0.170006	29.45	0.020219
6.7	0.455525	6.7	0.407323	6.7	0.355673	29.5	0.170015	29.5	0.0211381
6.71	0.455578	6.71	0.407285	6.71	0.356648	29.55	0.17012	29.55	0.0223929
6.72	0.455482	6.72	0.407248	6.72	0.356088	29.6	0.170129	29.6	0.0213263
6.73	0.455732	6.73	0.407214	6.73	0.359029	29.65	0.170203	29.65	0.0213834
6.74	0.455578	6.74	0.407181	6.74	0.357842	29.7	0.17013	29.7	0.0201571
6.75	0.455425	6.75	0.40715	6.75	0.356636	29.75	0.170026	29.75	0.0200595
6.76	0.455289	6.76	0.407121	6.76	0.35559	29.8	0.170007	29.8	0.020031
6.77	0.455209	6.77	0.407094	6.77	0.355096	29.85	0.170004	29.85	0.020019
6.78	0.455276	6.78	0.407068	6.78	0.35607	29.9	0.170003	29.9	0.0200143
6.79	0.455256	6.79	0.407044	6.79	0.356138	29.95	0.17001	29.95	0.0200095
6.8	0.455102	6.8	0.407022	6.8	0.354834	30	0.170036	30	0.0200071
6.81	0.455113	6.81	0.407	6.81	0.355183		0.13		0.02
6.82	0.455047	6.82	0.406981	6.82	0.354733		0.13		0.02
6.83	0.455055	6.83	0.406962	6.83	0.355028		0.13		0.02
6.84	0.455062	6.84	0.406946	6.84	0.355284		0.13		0.02
6.85	0.45491	6.85	0.40693	6.85	0.353915		0.13		0.02
6.86	0.454898	6.86	0.406917	6.86	0.353957		0.13		0.02
6.87	0.455086	6.87	0.406904	6.87	0.356014		0.13		0.02
6.88	0.455032	6.88	0.406892	6.88	0.355598		0.13		0.02
6.89	0.45512	6.89	0.406882	6.89	0.356609		0.13		0.02
6.9	0.455158	6.9	0.406873	6.9	0.357111		0.13		0.02
6.91	0.454733	6.91	0.406864	6.91	0.352882		0.13		0.02
6.92	0.454636	6.92	0.406857	6.92	0.351985		0.13		0.02
6.93	0.454634	6.93	0.40685	6.93	0.352032		0.13		0.02
6.94	0.454685	6.94	0.406845	6.94	0.352615		0.13		0.02
6.95	0.454499	6.95	0.40684	6.95	0.350777		0.13		0.02
6.96	0.45464	6.96	0.406837	6.96	0.35225		0.13		0.02
6.97	0.454658	6.97	0.406834	6.97	0.352473		0.13		0.0200045
6.98	0.454736	6.98	0.406831	6.98	0.353291		0.13		0.0200045
6.99	0.454841	6.99	0.40683	6.99	0.35438		0.13		0.020009
7	0.454657	7	0.406829	7	0.352524		0.13		0.0200135
7.01	0.454336	7.01	0.406828	7.01	0.349267		0.13		0.020018
7.02	0.4542	7.02	0.406828	7.02	0.347881		0.13		0.0200315
7.03	0.454577	7.03	0.406829	7.03	0.351702		0.13		0.0200721
7.04	0.454417	7.04	0.40683	7.04	0.350066		0.13		0.0203964
7.05	0.454787	7.05	0.406831	7.05	0.353812		0.13		0.0234144
7.06	0.455043	7.06	0.406833	7.06	0.356388		0.13		0.0202433
7.07	0.454839	7.07	0.406835	7.07	0.354294		0.13		0.0200631
7.08	0.454501	7.08	0.406838	7.08	0.350824		0.13		0.0200315
7.09	0.454427	7.09	0.406841	7.09	0.350041		0.13		0.020018
7.1	0.455093	7.1	0.406844	7.1	0.356772		0.13		0.020009
7.11	0.45515	7.11	0.406847	7.11	0.35732		0.13		0.020009
7.12	0.455063	7.12	0.40685	7.12	0.35639		0.13		0.0200045
7.13	0.454981	7.13	0.406854	7.13	0.355519		0.13		0.0200045
7.14	0.454508	7.14	0.406858	7.14	0.350668		0.13		0.02
7.15	0.454398	7.15	0.406862	7.15	0.349507		0.13		0.02
7.16	0.454546	7.16	0.406865	7.16	0.350969		0.130001		0.02
7.17	0.454278	7.17	0.406869	7.17	0.348208		0.130001		0.02
7.18	0.454579	7.18	0.406873	7.18	0.351216		0.130003		0.02
7.19	0.454761	7.19	0.406876	7.19	0.353023		0.130026		0.02
7.2	0.454015	7.2	0.40688	7.2	0.345411		0.130091		0.02
7.21	0.45422	7.21	0.406883	7.21	0.347454		0.130006		0.02
7.22	0.453991	7.22	0.406887	7.22	0.34509		0.130002		0.02
7.23	0.453942	7.23	0.40689	7.23	0.344551		0.130001		0.0200045
7.24	0.454441	7.24	0.406893	7.24	0.349585		0.13		0.02
7.25	0.454672	7.25	0.406896	7.25	0.351901		0.13		0.02
7.26	0.454148	7.26	0.406898	7.26	0.346543		0.13		0.02
7.27	0.453938	7.27	0.406901	7.27	0.344386		0.13		0.02
7.28	0.453926	7.28	0.406903	7.28	0.344239		0.13		0.02
7.29	0.453886	7.29	0.406905	7.29	0.34381		0.13		0.02
7.3	0.453906	7.3	0.406906	7.3	0.343993		0.13		0.02
7.31	0.45371	7.31	0.406908	7.31	0.341993		0.13		0.02
7.32	0.453787	7.32	0.406909	7.32	0.34276		0.13		0.0200045
7.33	0.453978	7.33	0.406909	7.33	0.344698		0.130008		0.0200045
7.34	0.453828	7.34	0.40691	7.34	0.343176		0.130011		0.0200045
7.35	0.453835	7.35	0.406909	7.35	0.343245		0.130015		0.020009
7.36	0.454164	7.36	0.406909	7.36	0.346588		0.130021		0.020027
7.37	0.453702	7.37	0.406907	7.37	0.341907		0.130034		0.0201983
7.38	0.453956	7.38	0.406906	7.38	0.344506		0.130061		0.0208154
7.39	0.453713	7.39	0.406905	7.39	0.342053		0.130141		0.020054
7.4	0.453639	7.4	0.406902	7.4	0.341324		0.130919		0.020018
7.41	0.45387	7.41	0.4069	7.41	0.343707		0.13551		0.020018
7.42	0.45391	7.42	0.406897	7.42	0.34414		0.130374		0.0203379
7.43	0.454184	7.43	0.406894	7.43	0.346969		0.130104		0.0204415
7.44	0.453776	7.44	0.40689	7.44	0.342862		0.130049		0.0205991
7.45	0.454176	7.45	0.406886	7.45	0.346972		0.130029		0.0208694
7.46	0.454208	7.46	0.406882	7.46	0.347349		0.130019		0.0213784
7.47	0.454433	7.47	0.406877	7.47	0.349687		0.130013		0.022491
7.48	0.453986	7.48	0.406872	7.48	0.345204		0.13001		0.0257612
7.49	0.454094	7.49	0.406866	7.49	0.346368		0.130007		0.0575991
7.5	0.454001	7.5	0.406861	7.5	0.34548		0.13		0.245225
7.51	0.454236	7.51	0.406855	7.51	0.34794		0.13		0.0356036
7.52	0.453935	7.52	0.406849	7.52	0.344954		0.130104		0.0242657
7.53	0.454196	7.53	0.406842	7.53	0.347678		0.130327		0.022027
7.54	0.454781	7.54	0.406836	7.54	0.353691		0.130435		0.0211801
7.55	0.45472	7.55	0.406829	7.55	0.353156		0.130606		0.0207657
7.56	0.454811	7.56	0.406822	7.56	0.354157		0.130901		0.0205405
7.57	0.455142	7.57	0.406815	7.57	0.357596		0.131478		0.0204009
7.58	0.45485	7.58	0.406809	7.58	0.354703		0.132847		0.0202792
7.59	0.454829	7.59	0.406802	7.59	0.354569		0.137549		0.02
7.6	0.454834	7.6	0.406795	7.6	0.354696		0.226505		0.02
7.61	0.454965	7.61	0.406789	7.61	0.356098		0.239091		0.02
7.62	0.455665	7.62	0.406782	7.62	0.363289		0.138072		0.02
7.63	0.455365	7.63	0.406777	7.63	0.360305		0.132954		0.02
7.64	0.455475	7.64	0.406771	7.64	0.361487		0.131517		0.02
7.65	0.45559	7.65	0.406766	7.65	0.362721		0.13092		0.02
7.66	0.455336	7.66	0.406761	7.66	0.36019		0.130616		0.02
7.67	0.455467	7.67	0.406757	7.67	0.361571		0.130441		0.0200045
7.68	0.455863	7.68	0.406754	7.68	0.365637		0.130331		0.0200045
7.69	0.455672	7.69	0.40675	7.69	0.363728		0.130122		0.020027
7.7	0.455891	7.7	0.406749	7.7	0.365972		0.13		0.0203018
7.71	0.455687	7.71	0.406747	7.71	0.363919		0.130001		0.0200315
7.72	0.455896	7.72	0.406747	7.72	0.366037		0.130003		0.0200045
7.73	0.456212	7.73	0.406748	7.73	0.369244		0.130004		0.0200045
7.74	0.45644	7.74	0.40675	7.74	0.371541		0.130005		0.02
7.75	0.455993	7.75	0.406752	7.75	0.366972		0.130008		0.02
7.76	0.455974	7.76	0.406756	7.76	0.366726		0.130014		0.02
7.77	0.456198	7.77	0.406762	7.77	0.368942		0.130026		0.02
7.78	0.455767	7.78	0.406767	7.78	0.364497		0.130072		0.02
7.79	0.456349	7.79	0.406775	7.79	0.370328		0.130978		0.02
7.8	0.456182	7.8	0.406783	7.8	0.368528		0.130904		0.02
7.81	0.45618	7.81	0.406794	7.81	0.368403		0.13007		0.02
7.82	0.456118	7.82	0.406804	7.82	0.367644		0.130026		0.02
7.83	0.455962	7.83	0.406817	7.83	0.365914		0.130014		0.02
7.84	0.45586	7.84	0.40683	7.84	0.364732		0.130008		0.02
7.85	0.456189	7.85	0.406844	7.85	0.367908		0.130005		0.02
7.86	0.455871	7.86	0.406859	7.86	0.3645		0.130004		0.02
7.87	0.456359	7.87	0.406875	7.87	0.369283		0.130003		0.02
7.88	0.456029	7.88	0.406892	7.88	0.365733		0.130001		0.02
7.89	0.455855	7.89	0.406909	7.89	0.363773		0.13		0.02
7.9	0.456063	7.9	0.406927	7.9	0.365678		0.13		0.0200045
7.91	0.45659	7.91	0.406945	7.91	0.370833		0.13		0.0200045
7.92	0.455651	7.92	0.406962	7.92	0.361075		0.13		0.020009
7.93	0.455623	7.93	0.406981	7.93	0.36059		0.13		0.0200225
7.94	0.455663	7.94	0.406998	7.94	0.360799		0.13		0.0201576
7.95	0.455382	7.95	0.407014	7.95	0.35775		0.13		0.0207072
7.96	0.455444	7.96	0.40703	7.96	0.358204		0.13		0.020054
7.97	0.45566	7.97	0.407045	7.97	0.360232		0.13		0.0200135
7.98	0.4557	7.98	0.407057	7.98	0.360498		0.13		0.020009
7.99	0.455434	7.99	0.407067	7.99	0.357681		0.13		0.0200045
8	0.454958	8	0.407076	8	0.352748		0.13		0.0200045
8.01	0.455552	8.01	0.407081	8.01	0.358719		0.130001		0.02
8.02	0.455157	8.02	0.407083	8.02	0.354682		0.130001		0.02
8.03	0.454756	8.03	0.407082	8.03	0.350622		0.130003		0.02
8.04	0.455007	8.04	0.407077	8.04	0.353235		0.130054		0.02
8.05	0.454815	8.05	0.407067	8.05	0.35139		0.13002		0.02
8.06	0.454785	8.06	0.407054	8.06	0.351245		0.130002		0.02
8.07	0.454681	8.07	0.407035	8.07	0.350391		0.130001		0.0200045
8.08	0.454317	8.08	0.407012	8.08	0.346965		0.13		0.0200225
8.09	0.454248	8.09	0.406985	8.09	0.346575		0.13		0.0201531
8.1	0.454466	8.1	0.406952	8.1	0.349167		0.13		0.020036
8.11	0.454325	8.11	0.406915	8.11	0.348149		0.13		0.020027
8.12	0.454221	8.12	0.406874	8.12	0.347573		0.13		0.020045
8.13	0.454012	8.13	0.406829	8.13	0.345967		0.130007		0.0200811
8.14	0.453759	8.14	0.406779	8.14	0.343961		0.130058		0.0202072
8.15	0.453835	8.15	0.406726	8.15	0.345335		0.130077		0.0224144
8.16	0.45392	8.16	0.40667	8.16	0.346842		0.130106		0.0239775
8.17	0.454042	8.17	0.406612	8.17	0.348756		0.130155		0.0202883
8.18	0.454099	8.18	0.40655	8.18	0.350039		0.130247		0.0200946
8.19	0.453952	8.19	0.406487	8.19	0.349258		0.130453		0.0200495
8.2	0.453807	8.2	0.406423	8.2	0.348528		0.131084		0.020027
8.21	0.453641	8.21	0.406357	8.21	0.347594		0.139028		0.020018
8.22	0.453531	8.22	0.40629	8.22	0.347249		0.163365		0.0200135
8.23	0.453625	8.23	0.406223	8.23	0.348974		0.132638		0.020009
8.24	0.453806	8.24	0.406155	8.24	0.351592		0.130709		0.0200045
8.25	0.453333	8.25	0.406087	8.25	0.347559		0.130343		0.02
8.26	0.453385	8.26	0.40602	8.26	0.348855		0.130203		0.02
8.27	0.453089	8.27	0.405954	8.27	0.346619		0.130136		0.02
8.28	0.453206	8.28	0.405887	8.28	0.348562		0.130101		0.02
8.29	0.453405	8.29	0.405822	8.29	0.351335		0.130084		0.02
8.3	0.453376	8.3	0.405758	8.3	0.351769		0.130072		0.02
8.31	0.453037	8.31	0.405694	8.31	0.34905		0.130084		0.02
8.32	0.452712	8.32	0.405633	8.32	0.34646		0.131169		0.02
8.33	0.453153	8.33	0.405573	8.33	0.351623		0.131064		0.02
8.34	0.452734	8.34	0.405514	8.34	0.348043		0.130084		0.02
8.35	0.453294	8.35	0.405457	8.35	0.35439		0.130031		0.02
8.36	0.452935	8.36	0.405401	8.36	0.351383		0.130017		0.02
8.37	0.452674	8.37	0.405347	8.37	0.349347		0.130013		0.0200045
8.38	0.452796	8.38	0.405295	8.38	0.351186		0.130017		0.020009
8.39	0.452994	8.39	0.405244	8.39	0.353776		0.130169		0.020045
8.4	0.452793	8.4	0.405195	8.4	0.352289		0.130077		0.0201846
8.41	0.452832	8.41	0.405148	8.41	0.35323		0.130008		0.0200225
8.42	0.452773	8.42	0.405102	8.42	0.35315		0.130003		0.020009
8.43	0.45267	8.43	0.405059	8.43	0.352603		0.130002		0.0200135
8.44	0.452797	8.44	0.405017	8.44	0.354384		0.130001		0.020045
8.45	0.452917	8.45	0.404976	8.45	0.356065		0.130001		0.0206531
8.46	0.45232	8.46	0.404937	8.46	0.35045		0.13		0.0202522
8.47	0.452772	8.47	0.404899	8.47	0.355473		0.13		0.020027
8.48	0.452155	8.48	0.404862	8.48	0.349624		0.13		0.0200135
8.49	0.452456	8.49	0.404827	8.49	0.353086		0.130001		0.020009
8.5	0.452553	8.5	0.404794	8.5	0.354456		0.130001		0.0200405
8.51	0.452667	8.51	0.404762	8.51	0.355986		0.130002		0.0201126
8.52	0.452211	8.52	0.40473	8.52	0.351713		0.130003		0.020009
8.53	0.452373	8.53	0.404699	8.53	0.353701		0.130027		0.0200045
8.54	0.452492	8.54	0.40467	8.54	0.355255		0.130045		0.02
8.55	0.452356	8.55	0.404642	8.55	0.354193		0.130069		0.0200045
8.56	0.452321	8.56	0.404614	8.56	0.354153		0.130242		0.020009
8.57	0.452296	8.57	0.404588	8.57	0.354204		0.13066		0.02
8.58	0.452286	8.58	0.404562	8.58	0.354397		0.130236		0.02
8.59	0.45238	8.59	0.404537	8.59	0.355641		0.130398		0.02
8.6	0.452366	8.6	0.404513	8.6	0.355771		0.131389		0.02
8.61	0.451983	8.61	0.404489	8.61	0.352157		0.148636		0.02
8.62	0.452144	8.62	0.404466	8.62	0.354055		0.136007		0.02
8.63	0.45187	8.63	0.404444	8.63	0.351528		0.130631		0.02
8.64	0.45188	8.64	0.404422	8.64	0.351877		0.130257		0.02
8.65	0.451639	8.65	0.4044	8.65	0.349679		0.130139		0.02
8.66	0.451998	8.66	0.404379	8.66	0.353569		0.130086		0.02
8.67	0.452011	8.67	0.404358	8.67	0.353928		0.130059		0.02
8.68	0.45204	8.68	0.404338	8.68	0.354454		0.130043		0.02
8.69	0.452076	8.69	0.404318	8.69	0.35505		0.130033		0.02
8.7	0.45206	8.7	0.404299	8.7	0.355116		0.130006		0.02
8.71	0.451865	8.71	0.404279	8.71	0.353364		0.13		0.02
8.72	0.451703	8.72	0.404259	8.72	0.351942		0.13		0.0201036
8.73	0.451754	8.73	0.404239	8.73	0.352691		0.13		0.0201756
8.74	0.451793	8.74	0.404219	8.74	0.353313		0.13		0.0202342
8.75	0.451668	8.75	0.404199	8.75	0.352271		0.13		0.0203289
8.76	0.45148	8.76	0.404179	8.76	0.350597		0.13		0.0205
8.77	0.451373	8.77	0.404159	8.77	0.349734		0.13		0.0208514
8.78	0.451551	8.78	0.404138	8.78	0.351778		0.13		0.0217523
8.79	0.451768	8.79	0.404118	8.79	0.35422		0.13		0.026009
8.8	0.451845	8.8	0.404098	8.8	0.355232		0.13		0.102926
8.81	0.451733	8.81	0.404078	8.81	0.354323		0.13		0.0539595
8.82	0.451638	8.82	0.404058	8.82	0.353593		0.13		0.0232163
8.83	0.451374	8.83	0.404038	8.83	0.351141		0.13		0.0212657
8.84	0.451671	8.84	0.404018	8.84	0.354386		0.13		0.0206846
8.85	0.451786	8.85	0.403998	8.85	0.35579		0.13		0.020482
8.86	0.451554	8.86	0.403978	8.86	0.353657		0.13		0.0202927
8.87	0.451559	8.87	0.403958	8.87	0.353927		0.13		0.0202072
8.88	0.451571	8.88	0.403938	8.88	0.354278		0.13		0.0201576
8.89	0.451718	8.89	0.403919	8.89	0.355997		0.13		0.020036
8.9	0.451512	8.9	0.4039	8.9	0.354121		0.13		0.02
8.91	0.451053	8.91	0.403881	8.91	0.349671		0.13		0.0200045
8.92	0.451372	8.92	0.403862	8.92	0.353128		0.130001		0.0200045
8.93	0.451628	8.93	0.403844	8.93	0.355943		0.130001		0.020054
8.94	0.451534	8.94	0.403826	8.94	0.35519		0.130002		0.0201306
8.95	0.451238	8.95	0.403808	8.95	0.352386		0.130003		0.0200135
8.96	0.451462	8.96	0.403791	8.96	0.354859		0.130004		0.0200045
8.97	0.451358	8.97	0.403774	8.97	0.353997		0.130009		0.02
8.98	0.451367	8.98	0.403758	8.98	0.354282		0.130031		0.0200045
8.99	0.451406	8.99	0.403742	8.99	0.354856		0.130418		0.0200045
9	0.451488	9	0.403726	9	0.355874		0.130185		0.020009
9.01	0.451007	9.01	0.40371	9.01	0.35116		0.130018		0.020009
9.02	0.451339	9.02	0.403696	9.02	0.3547		0.130023		0.020027
9.03	0.451189	9.03	0.403682	9.03	0.353331		0.130041		0.020045
9.04	0.451362	9.04	0.403669	9.04	0.355242		0.130031		0.0200856
9.05	0.451446	9.05	0.403656	9.05	0.356251		0.130039		0.0203199
9.06	0.451248	9.06	0.403644	9.06	0.354371		0.130058		0.0223289
9.07	0.451161	9.07	0.403632	9.07	0.353624		0.130099		0.0206486
9.08	0.451117	9.08	0.403622	9.08	0.353301		0.130207		0.0203107
9.09	0.451214	9.09	0.403611	9.09	0.354399		0.130829		0.0210495
9.1	0.451013	9.1	0.403602	9.1	0.352465		0.139486		0.0308784
9.11	0.450912	9.11	0.403594	9.11	0.351536		0.133242		0.0235495
9.12	0.451127	9.12	0.403585	9.12	0.35381		0.130331		0.0206576
9.13	0.451074	9.13	0.403578	9.13	0.353372		0.130139		0.0207433
9.14	0.45122	9.14	0.40357	9.14	0.354941		0.130072		0.0233559
9.15	0.451368	9.15	0.403562	9.15	0.356524		0.130044		0.0218874
9.16	0.451279	9.16	0.403555	9.16	0.3557		0.13003		0.0220946
9.17	0.45106	9.17	0.403549	9.17	0.353544		0.130022		0.0287027
9.18	0.451261	9.18	0.403543	9.18	0.355662		0.130017		0.106509
9.19	0.45121	9.19	0.403538	9.19	0.355204		0.130004		0.0468018
9.2	0.45119	9.2	0.403532	9.2	0.355066		0.13		0.0228604
9.21	0.451073	9.21	0.403527	9.21	0.353926		0.13		0.0213649
9.22	0.450808	9.22	0.403523	9.22	0.351287		0.13		0.0221846
9.23	0.451053	9.23	0.403519	9.23	0.353813		0.130001		0.0208874
9.24	0.450895	9.24	0.403516	9.24	0.352247		0.130001		0.0204505
9.25	0.451086	9.25	0.403514	9.25	0.354223		0.130002		0.0204099
9.26	0.451158	9.26	0.403511	9.26	0.354978		0.130002		0.020473
9.27	0.451126	9.27	0.40351	9.27	0.354663		0.130003		0.0206171
9.28	0.450914	9.28	0.403509	9.28	0.352519		0.130007		0.0214324
9.29	0.451125	9.29	0.403509	9.29	0.35467		0.130015		0.0343694
9.3	0.451331	9.3	0.403509	9.3	0.356761		0.130114		0.0543154
9.31	0.451145	9.31	0.40351	9.31	0.354858		0.130454		0.025509
9.32	0.451164	9.32	0.403511	9.32	0.355031		0.130084		0.0209865
9.33	0.451213	9.33	0.403514	9.33	0.355508		0.130013		0.0204685
9.34	0.45114	9.34	0.403517	9.34	0.354723		0.130006		0.0202883
9.35	0.451028	9.35	0.403521	9.35	0.353547		0.130003		0.0202298
9.36	0.450985	9.36	0.403526	9.36	0.353054		0.130002		0.0203919
9.37	0.450908	9.37	0.403531	9.37	0.352205		0.130002		0.0223784
9.38	0.451491	9.38	0.403538	9.38	0.358057		0.130001		0.0208062
9.39	0.451528	9.39	0.403546	9.39	0.358344		0.130001		0.0201756
9.4	0.451445	9.4	0.403554	9.4	0.357407		0.13		0.0209009
9.41	0.450921	9.41	0.403563	9.41	0.351977		0.130002		0.0223334
9.42	0.45093	9.42	0.403574	9.42	0.351945		0.130003		0.020446
9.43	0.450973	9.43	0.403585	9.43	0.352251		0.130005		0.0201621
9.44	0.451104	9.44	0.403598	9.44	0.353443		0.130007		0.0201756
9.45	0.450919	9.45	0.403611	9.45	0.3514		0.13001		0.0202657
9.46	0.451307	9.46	0.403626	9.46	0.35518		0.130017		0.0205676
9.47	0.451308	9.47	0.403642	9.47	0.355001		0.130037		0.0236756
9.48	0.451049	9.48	0.403659	9.48	0.352171		0.130166		0.0378784
9.49	0.451211	9.49	0.403678	9.49	0.353603		0.131589		0.0243604
9.5	0.451168	9.5	0.403698	9.5	0.352929		0.130587		0.0206621
9.51	0.451462	9.51	0.40372	9.51	0.35567		0.130057		0.0216938
9.52	0.451358	9.52	0.403743	9.52	0.354351		0.130023		0.0212883
9.53	0.451463	9.53	0.403768	9.53	0.355137		0.130012		0.0202342
9.54	0.451227	9.54	0.403794	9.54	0.352433		0.130011		0.0201937
9.55	0.451152	9.55	0.403822	9.55	0.351351		0.130011		0.0206892
9.56	0.451394	9.56	0.403852	9.56	0.35347		0.130011		0.0204009
9.57	0.451712	9.57	0.403884	9.57	0.356333		0.130014		0.0203964
9.58	0.451735	9.58	0.403917	9.58	0.356191		0.130021		0.0243199
9.59	0.451442	9.59	0.403953	9.59	0.352801		0.130116		0.0266036
9.6	0.451653	9.6	0.40399	9.6	0.354522		0.130112		0.0209369
9.61	0.451677	9.61	0.40403	9.61	0.354307		0.130171		0.0202072
9.62	0.45142	9.62	0.404071	9.62	0.351225		0.132136		0.0201081
9.63	0.451691	9.63	0.404115	9.63	0.353476		0.131195		0.0200811
9.64	0.451588	9.64	0.404161	9.64	0.3519		0.130108		0.0201126
9.65	0.451898	9.65	0.404209	9.65	0.354495		0.130038		0.020509
9.66	0.451822	9.66	0.404259	9.66	0.353147		0.13002		0.0202748
9.67	0.451807	9.67	0.404312	9.67	0.352389		0.130013		0.0202433
9.68	0.45183	9.68	0.404367	9.68	0.351995		0.130009		0.0227163
9.69	0.451926	9.69	0.404424	9.69	0.352315		0.13001		0.0221351
9.7	0.451948	9.7	0.404484	9.7	0.351857		0.13005		0.0203874
9.71	0.452222	9.71	0.404546	9.71	0.35394		0.130023		0.0218244
9.72	0.452416	9.72	0.404609	9.72	0.355184		0.130002		0.0238107
9.73	0.452156	9.73	0.404675	9.73	0.351786		0.130001		0.0207927
9.74	0.45257	9.74	0.404743	9.74	0.355211		0.13		0.0202883
9.75	0.452171	9.75	0.404813	9.75	0.350359		0.13		0.0206983
9.76	0.452323	9.76	0.404885	9.76	0.351077		0.13		0.0202253
9.77	0.45265	9.77	0.404958	9.77	0.353562		0.13		0.020045
9.78	0.452533	9.78	0.405033	9.78	0.351514		0.13		0.020027
9.79	0.452953	9.79	0.40511	9.79	0.354908		0.13		0.020018
9.8	0.452795	9.8	0.405187	9.8	0.352409		0.130001		0.0200135
9.81	0.453051	9.81	0.405266	9.81	0.354103		0.130001		0.0200315
9.82	0.453083	9.82	0.405346	9.82	0.353518		0.130002		0.0200315
9.83	0.453448	9.83	0.405426	9.83	0.356296		0.130008		0.0200225
9.84	0.45353	9.84	0.405507	9.84	0.356203		0.130099		0.0202027
9.85	0.453533	9.85	0.405589	9.85	0.355308		0.130059		0.0201846
9.86	0.453478	9.86	0.40567	9.86	0.353814		0.130006		0.020027
9.87	0.453614	9.87	0.40575	9.87	0.354271		0.130003		0.0200135
9.88	0.45371	9.88	0.40583	9.88	0.354334		0.130003		0.020018
9.89	0.453759	9.89	0.40591	9.89	0.353927		0.130023		0.0200405
9.9	0.453754	9.9	0.405986	9.9	0.352985		0.130062		0.0203964
9.91	0.453965	9.91	0.406062	9.91	0.35427		0.130017		0.0209099
9.92	0.453817	9.92	0.406135	9.92	0.351923		0.130003		0.0202703
9.93	0.45411	9.93	0.406206	9.93	0.3541		0.130002		0.0200991
9.94	0.454233	9.94	0.406273	9.94	0.354579		0.130002		0.0201081
9.95	0.454003	9.95	0.406336	9.95	0.351516		0.130002		0.0201351
9.96	0.454292	9.96	0.406394	9.96	0.353787		0.130003		0.0202027
9.97	0.454531	9.97	0.406448	9.97	0.355597		0.130005		0.0203559
9.98	0.454517	9.98	0.406496	9.98	0.354902		0.130011		0.0208062
9.99	0.454438	9.99	0.406538	9.99	0.353623		0.130024		0.0255585
10	0.454532	10	0.406574	10	0.354175		0.130198		0.0438874
10.01	0.454387	10.01	0.406602	10.01	0.35237		0.130391		0.0283784
10.02	0.454619	10.02	0.406622	10.02	0.354493		0.130162		0.0208874
10.03	0.454462	10.03	0.406636	10.03	0.352751		0.130051		0.0203694
10.04	0.454803	10.04	0.406641	10.04	0.35615		0.130074		0.0202072
10.05	0.454576	10.05	0.406638	10.05	0.353874		0.130535		0.0201486
10.06	0.454482	10.06	0.406627	10.06	0.353049		0.131694		0.0201756
10.07	0.45466	10.07	0.406608	10.07	0.355074		0.130558		0.0200991
10.08	0.454297	10.08	0.406582	10.08	0.351687		0.130065		0.020054
10.09	0.454228	10.09	0.406547	10.09	0.351382		0.130028		0.0200135
10.1	0.4543	10.1	0.406506	10.1	0.352585		0.130015		0.02
10.11	0.453942	10.11	0.406458	10.11	0.349496		0.13001		0.02
10.12	0.454121	10.12	0.406404	10.12	0.351937		0.130007		0.0200045
10.13	0.454343	10.13	0.406345	10.13	0.354867		0.130005		0.0200135
10.14	0.453877	10.14	0.406281	10.14	0.350872		0.130004		0.0200946
10.15	0.454392	10.15	0.406212	10.15	0.356892		0.130001		0.0200946
10.16	0.454251	10.16	0.406139	10.16	0.356296		0.13		0.020036
10.17	0.453876	10.17	0.406064	10.17	0.353351		0.130001		0.0201531
10.18	0.453745	10.18	0.405986	10.18	0.35291		0.130002		0.0201531
10.19	0.453866	10.19	0.405906	10.19	0.355057		0.130023		0.0201396
10.2	0.453741	10.2	0.405824	10.2	0.354725		0.130034		0.021518
10.21	0.453528	10.21	0.405741	10.21	0.353514		0.130009		0.0209865
10.22	0.453471	10.22	0.405658	10.22	0.35388		0.130002		0.0201216
10.23	0.453081	10.23	0.405574	10.23	0.350871		0.130001		0.0200405
10.24	0.453395	10.24	0.405492	10.24	0.355019		0.130001		0.0200315
10.25	0.453121	10.25	0.40541	10.25	0.35317		0.130001		0.0200811
10.26	0.453007	10.26	0.405328	10.26	0.352946		0.130001		0.0203379
10.27	0.453219	10.27	0.405248	10.27	0.356022		0.130003		0.0201576
10.28	0.452854	10.28	0.405169	10.28	0.353214		0.130024		0.020045
10.29	0.453053	10.29	0.405092	10.29	0.356115		0.130051		0.0201126
10.3	0.452643	10.3	0.405017	10.3	0.35282		0.130024		0.0200946
10.31	0.452614	10.31	0.404943	10.31	0.353362		0.130054		0.0206216
10.32	0.452523	10.32	0.404872	10.32	0.353251		0.130027		0.0208514
10.33	0.452614	10.33	0.404803	10.33	0.354973		0.130003		0.0202433
10.34	0.452361	10.34	0.404736	10.34	0.353171		0.130001		0.020036
10.35	0.452161	10.35	0.404672	10.35	0.351866		0.130001		0.020018
10.36	0.452417	10.36	0.40461	10.36	0.355183		0.13		0.020018
10.37	0.452577	10.37	0.40455	10.37	0.357493		0.13		0.0200495
10.38	0.452398	10.38	0.404493	10.38	0.356328		0.13		0.0200721
10.39	0.452163	10.39	0.404438	10.39	0.354569		0.13		0.0201576
10.4	0.452024	10.4	0.404386	10.4	0.353754		0.13		0.0202163
10.41	0.451992	10.41	0.404335	10.41	0.354009		0.13		0.0202253
10.42	0.452006	10.42	0.404287	10.42	0.3547		0.13		0.0204144
10.43	0.451603	10.43	0.404242	10.43	0.351127		0.13		0.0208199
10.44	0.451761	10.44	0.404198	10.44	0.35324		0.13		0.0237387
10.45	0.451907	10.45	0.404156	10.45	0.355203		0.13		0.0462028
10.46	0.451629	10.46	0.404116	10.46	0.352831		0.130005		0.0335045
10.47	0.451609	10.47	0.404078	10.47	0.353069		0.130003		0.0214279
10.48	0.451753	10.48	0.404041	10.48	0.354951		0.13		0.0207522
10.49	0.451539	10.49	0.404006	10.49	0.353179		0.13		0.0203604
10.5	0.451528	10.5	0.403973	10.5	0.353455		0.13		0.0201756
10.51	0.451554	10.51	0.40394	10.51	0.354085		0.13		0.0201261
10.52	0.451428	10.52	0.40391	10.52	0.353162		0.13		0.0201666
10.53	0.451293	10.53	0.403879	10.53	0.352133		0.13		0.0205045
10.54	0.451299	10.54	0.40385	10.54	0.352522		0.130002		0.0202433
10.55	0.451428	10.55	0.403822	10.55	0.354157		0.130006		0.0200225
10.56	0.451335	10.56	0.403795	10.56	0.353519		0.130003		0.0200135
10.57	0.451332	10.57	0.403769	10.57	0.353788		0.13		0.020018
10.58	0.451167	10.58	0.403743	10.58	0.352406		0.13		0.0201081
10.59	0.451109	10.59	0.403718	10.59	0.352111		0.13		0.0200676
10.6	0.451037	10.6	0.403694	10.6	0.351663		0.13		0.0200631
10.61	0.451074	10.61	0.403669	10.61	0.352317		0.13		0.0201396
10.62	0.451239	10.62	0.403645	10.62	0.35427		0.130001		0.0200766
10.63	0.450853	10.63	0.403622	10.63	0.35062		0.130009		0.020054
10.64	0.451104	10.64	0.403598	10.64	0.353435		0.13003		0.020054
10.65	0.45069	10.65	0.403574	10.65	0.349493		0.130015		0.0202927
10.66	0.450805	10.66	0.403551	10.66	0.350924		0.130002		0.0207972
10.67	0.450923	10.67	0.403529	10.67	0.352394		0.130001		0.0203964
10.68	0.450838	10.68	0.403506	10.68	0.351794		0.130001		0.020045
10.69	0.451008	10.69	0.403482	10.69	0.353778		0.130001		0.020027
10.7	0.450814	10.7	0.40346	10.7	0.352066		0.130012		0.0200225
10.71	0.451051	10.71	0.403437	10.71	0.354738		0.130011		0.0200405
10.72	0.450927	10.72	0.403414	10.72	0.353739		0.130003		0.0200946
10.73	0.451061	10.73	0.403392	10.73	0.355366		0.130001		0.0211621
10.74	0.450497	10.74	0.403369	10.74	0.349896		0.13		0.0207657
10.75	0.45094	10.75	0.403346	10.75	0.354652		0.13		0.0201666
10.76	0.450731	10.76	0.403323	10.76	0.352792		0.13		0.0200315
10.77	0.450686	10.77	0.403301	10.77	0.352596		0.13		0.020018
10.78	0.45054	10.78	0.403278	10.78	0.351365		0.130001		0.020018
10.79	0.450574	10.79	0.403256	10.79	0.351968		0.130003		0.020018
10.8	0.450954	10.8	0.403233	10.8	0.356087		0.130033		0.0200856
10.81	0.450818	10.81	0.403211	10.81	0.35496		0.130019		0.0201846
10.82	0.450721	10.82	0.403189	10.82	0.354229		0.130003		0.0201126
10.83	0.450771	10.83	0.403166	10.83	0.354992		0.130003		0.0201396
10.84	0.450723	10.84	0.403145	10.84	0.354756		0.130003		0.0201261
10.85	0.450516	10.85	0.403123	10.85	0.352896		0.130001		0.0207972
10.86	0.450537	10.86	0.403102	10.86	0.353359		0.13		0.0206711
10.87	0.450607	10.87	0.403081	10.87	0.354313		0.130001		0.0202477
10.88	0.450498	10.88	0.40306	10.88	0.353447		0.130003		0.020036
10.89	0.450488	10.89	0.403039	10.89	0.353574		0.130002		0.020018
10.9	0.450297	10.9	0.403019	10.9	0.351861		0.13		0.020009
10.91	0.450485	10.91	0.403	10.91	0.354004		0.13		0.0200045
10.92	0.450399	10.92	0.402981	10.92	0.353352		0.13		0.0200045
10.93	0.450453	10.93	0.402962	10.93	0.354114		0.13		0.0200045
10.94	0.450281	10.94	0.402943	10.94	0.352568		0.130002		0.0200045
10.95	0.450427	10.95	0.402926	10.95	0.354259		0.13001		0.02
10.96	0.450598	10.96	0.402909	10.96	0.356189		0.130006		0.0200045
10.97	0.450483	10.97	0.402892	10.97	0.355206		0.130001		0.020009
10.98	0.450485	10.98	0.402877	10.98	0.355411		0.13		0.0200135
10.99	0.450272	10.99	0.402862	10.99	0.353422		0.13		0.020018
11	0.450372	11	0.402846	11	0.354606		0.13		0.0200315
11.01	0.450154	11.01	0.402833	11.01	0.352548		0.130001		0.0200766
11.02	0.45053	11.02	0.40282	11.02	0.35652		0.130002		0.020527
11.03	0.450657	11.03	0.402807	11.03	0.357948		0.130003		0.0204189
11.04	0.450244	11.04	0.402796	11.04	0.353888		0.130029		0.0217927
11.05	0.450233	11.05	0.402785	11.05	0.353899		0.130032		0.0219099
11.06	0.450095	11.06	0.402775	11.06	0.352612		0.130017		0.0210315
11.07	0.450292	11.07	0.402766	11.07	0.354716		0.130002		0.0202027
11.08	0.450081	11.08	0.402758	11.08	0.352672		0.130002		0.0201036
11.09	0.450405	11.09	0.40275	11.09	0.35605		0.130006		0.0200405
11.1	0.450304	11.1	0.402743	11.1	0.355098		0.130029		0.020027
11.11	0.45042	11.11	0.402738	11.11	0.356343		0.13007		0.020018
11.12	0.450207	11.12	0.402733	11.12	0.354242		0.13006		0.0200135
11.13	0.450391	11.13	0.402728	11.13	0.356157		0.130048		0.020009
11.14	0.450118	11.14	0.402725	11.14	0.353427		0.13007		0.0200045
11.15	0.450582	11.15	0.402722	11.15	0.358173		0.130116		0.0200135
11.16	0.450161	11.16	0.40272	11.16	0.353911		0.130238		0.0200631
11.17	0.450125	11.17	0.402718	11.17	0.35357		0.130901		0.0200405
11.18	0.45011	11.18	0.402718	11.18	0.353421		0.139976		0.020045
11.19	0.450464	11.19	0.402718	11.19	0.357018		0.13534		0.0200315
11.2	0.450078	11.2	0.402718	11.2	0.353096		0.131194		0.0200315
11.21	0.450289	11.21	0.402719	11.21	0.355228		0.130257		0.0200721
11.22	0.45035	11.22	0.40272	11.22	0.355825		0.130256		0.0206938
11.23	0.450159	11.23	0.402722	11.23	0.353866		0.130176		0.0211306
11.24	0.450155	11.24	0.402724	11.24	0.353808		0.130167		0.0207568
11.25	0.449995	11.25	0.402726	11.25	0.352155		0.131184		0.0201576
11.26	0.450216	11.26	0.402729	11.26	0.354369		0.13087		0.0200946
11.27	0.450197	11.27	0.402731	11.27	0.354147		0.130536		0.0200991
11.28	0.450196	11.28	0.402734	11.28	0.354113		0.130429		0.0200766
11.29	0.45019	11.29	0.402736	11.29	0.354024		0.135008		0.0203694
11.3	0.450075	11.3	0.402738	11.3	0.35283		0.132948		0.0203559
11.31	0.449946	11.31	0.40274	11.31	0.351496		0.131283		0.0202163
11.32	0.450075	11.32	0.402742	11.32	0.352787		0.130195		0.020027
11.33	0.450044	11.33	0.402743	11.33	0.352463		0.130173		0.020018
11.34	0.450057	11.34	0.402744	11.34	0.35258		0.130412		0.020018
11.35	0.449962	11.35	0.402744	11.35	0.351614		0.130255		0.020045
11.36	0.450323	11.36	0.402744	11.36	0.355278		0.130048		0.0201983
11.37	0.449905	11.37	0.402743	11.37	0.351042		0.130026		0.0201711
11.38	0.449855	11.38	0.402742	11.38	0.350552		0.130022		0.0207433
11.39	0.44983	11.39	0.402741	11.39	0.350314		0.130022		0.0203964
11.4	0.449777	11.4	0.402738	11.4	0.349803		0.130075		0.020536
11.41	0.449799	11.41	0.402735	11.41	0.350059		0.130335		0.0203018
11.42	0.449917	11.42	0.402732	11.42	0.351299		0.130213		0.0201756
11.43	0.450026	11.43	0.402728	11.43	0.352443		0.130051		0.020027
11.44	0.44975	11.44	0.402724	11.44	0.349689		0.130052		0.0200135
11.45	0.449738	11.45	0.40272	11.45	0.349614		0.130112		0.0200135
11.46	0.449836	11.46	0.402715	11.46	0.350669		0.131128		0.0200676
11.47	0.450015	11.47	0.40271	11.47	0.352545		0.131276		0.0201081
11.48	0.44983	11.48	0.402705	11.48	0.350723		0.130995		0.0201126
11.49	0.449925	11.49	0.4027	11.49	0.35174		0.130243		0.0200901
11.5	0.450013	11.5	0.402695	11.5	0.352698		0.13167		0.0201306
11.51	0.450188	11.51	0.40269	11.51	0.354529		0.130917		0.0202163
11.52	0.450295	11.52	0.402686	11.52	0.355674		0.130506		0.0203469
11.53	0.450007	11.53	0.402681	11.53	0.352797		0.130087		0.0207522
11.54	0.450544	11.54	0.402677	11.54	0.358293		0.130047		0.0257523
11.55	0.450528	11.55	0.402673	11.55	0.358177		0.130031		0.0330676
11.56	0.450762	11.56	0.40267	11.56	0.360591		0.130026		0.031482
11.57	0.451025	11.57	0.402666	11.57	0.363305		0.13003		0.0291801
11.58	0.450924	11.58	0.402664	11.58	0.3623		0.13005		0.0258108
11.59	0.45097	11.59	0.402662	11.59	0.362796		0.130278		0.0213649
11.6	0.45056	11.6	0.402661	11.6	0.358649		0.130439		0.0207883
11.61	0.450282	11.61	0.402659	11.61	0.355842		0.131742		0.0214324
11.62	0.45027	11.62	0.402658	11.62	0.355728		0.131084		0.0211441
11.63	0.450176	11.63	0.402658	11.63	0.354772		0.130977		0.0237342
11.64	0.450257	11.64	0.402658	11.64	0.355601		0.130181		0.0218289
11.65	0.449861	11.65	0.402658	11.65	0.351574		0.130069		0.0205811
11.66	0.449934	11.66	0.402659	11.66	0.352304		0.130029		0.0204099
11.67	0.449644	11.67	0.40266	11.67	0.349347		0.13002		0.0233829
11.68	0.449727	11.68	0.402661	11.68	0.350179		0.130045		0.0215901
11.69	0.449795	11.69	0.402662	11.69	0.350856		0.130022		0.0207162
11.7	0.449702	11.7	0.402662	11.7	0.349907		0.130011		0.0202298
11.71	0.449806	11.71	0.402664	11.71	0.350946		0.130004		0.0209865
11.72	0.450061	11.72	0.402665	11.72	0.35353		0.130003		0.0206531
11.73	0.450169	11.73	0.402666	11.73	0.354614		0.130003		0.0227973
11.74	0.450166	11.74	0.402666	11.74	0.354587		0.130003		0.0216396
11.75	0.449842	11.75	0.402666	11.75	0.351293		0.130006		0.0210946
11.76	0.44983	11.76	0.402666	11.76	0.351165		0.13001		0.0202387
11.77	0.450076	11.77	0.402666	11.77	0.353671		0.130019		0.0210045
11.78	0.449991	11.78	0.402665	11.78	0.35282		0.130056		0.0207207
11.79	0.449932	11.79	0.402663	11.79	0.35223		0.130399		0.0232478
11.8	0.449552	11.8	0.402662	11.8	0.348387		0.130557		0.0216893
11.81	0.450024	11.81	0.40266	11.81	0.353206		0.130374		0.0211756
11.82	0.450002	11.82	0.402658	11.82	0.353013		0.130106		0.0201576
11.83	0.450087	11.83	0.402654	11.83	0.353909		0.130522		0.0200766
11.84	0.450423	11.84	0.402651	11.84	0.357359		0.130585		0.0200585
11.85	0.450126	11.85	0.402647	11.85	0.354383		0.130588		0.0200631
11.86	0.450066	11.86	0.402644	11.86	0.353817		0.130131		0.0200946
11.87	0.450105	11.87	0.402639	11.87	0.354265		0.130031		0.0204415
11.88	0.450062	11.88	0.402635	11.88	0.353882		0.130015		0.020482
11.89	0.450068	11.89	0.40263	11.89	0.353992		0.13001		0.0237298
11.9	0.4499	11.9	0.402626	11.9	0.352343		0.130008		0.0218694
11.91	0.450078	11.91	0.402621	11.91	0.354201		0.130008		0.022446
11.92	0.44994	11.92	0.402616	11.92	0.352863		0.130016		0.0207027
11.93	0.45018	11.93	0.402611	11.93	0.355349		0.130065		0.0205315
11.94	0.450115	11.94	0.402606	11.94	0.354754		0.130343		0.0201306
11.95	0.449901	11.95	0.402602	11.95	0.352629		0.130154		0.0200766
11.96	0.450062	11.96	0.402597	11.96	0.354322		0.130052		0.020045
11.97	0.449983	11.97	0.402592	11.97	0.353567		0.13001		0.020045
11.98	0.450064	11.98	0.402588	11.98	0.354443		0.130006		0.0200856
11.99	0.450104	11.99	0.402583	11.99	0.354903		0.130006		0.0204054
12	0.450278	12	0.402579	12	0.356717		0.130017		0.0202298
12.01	0.450163	12.01	0.402575	12.01	0.355592		0.130015		0.0201892
12.02	0.450013	12.02	0.402571	12.02	0.354115		0.130026		0.0206666
12.03	0.449884	12.03	0.402567	12.03	0.352848		0.13015		0.0236576
12.04	0.449743	12.04	0.402563	12.04	0.351457		0.130398		0.022054
12.05	0.449937	12.05	0.40256	12.05	0.353472		0.130281		0.020973
12.06	0.449886	12.06	0.402556	12.06	0.353		0.130045		0.0202748
12.07	0.449976	12.07	0.402551	12.07	0.353959		0.130013		0.0201306
12.08	0.449817	12.08	0.402547	12.08	0.352402		0.130015		0.0205225
12.09	0.449981	12.09	0.402542	12.09	0.354116		0.130024		0.0208739
12.1	0.449899	12.1	0.402538	12.1	0.353344		0.130034		0.0207118
12.11	0.449969	12.11	0.402532	12.11	0.354116		0.130187		0.0201171
12.12	0.44982	12.12	0.402526	12.12	0.352673		0.130075		0.0200405
12.13	0.449766	12.13	0.402519	12.13	0.352197		0.130035		0.0200225
12.14	0.449907	12.14	0.402513	12.14	0.353707		0.130006		0.0200135
12.15	0.450059	12.15	0.402506	12.15	0.355341		0.130011		0.020018
12.16	0.449731	12.16	0.402498	12.16	0.352094		0.13001		0.0200315
12.17	0.449582	12.17	0.40249	12.17	0.350671		0.13001		0.020045
12.18	0.449988	12.18	0.402482	12.18	0.354881		0.130003		0.0201081
12.19	0.44995	12.19	0.402474	12.19	0.354587		0.130002		0.0202298
12.2	0.449741	12.2	0.402466	12.2	0.352555		0.130003		0.0211892
12.21	0.449792	12.21	0.402458	12.21	0.353157		0.130004		0.0207477
12.22	0.449832	12.22	0.402451	12.22	0.353649		0.130009		0.0207927
12.23	0.449795	12.23	0.402445	12.23	0.353351		0.13007		0.0202792
12.24	0.449909	12.24	0.402439	12.24	0.354565		0.130185		0.0201216
12.25	0.449851	12.25	0.402434	12.25	0.354039		0.130129		0.0206081
12.26	0.450012	12.26	0.402431	12.26	0.355716		0.130044		0.0206801
12.27	0.449729	12.27	0.402429	12.27	0.352858		0.130166		0.0206396
12.28	0.449851	12.28	0.402427	12.28	0.35412		0.130069		0.0200901
12.29	0.449784	12.29	0.402427	12.29	0.353428		0.13004		0.0201216
12.3	0.449891	12.3	0.402429	12.3	0.354501		0.130013		0.0200585
12.31	0.449879	12.31	0.402432	12.31	0.354342		0.130018		0.0200676
12.32	0.449866	12.32	0.402436	12.32	0.354163		0.130026		0.0200315
12.33	0.449968	12.33	0.402442	12.33	0.35514		0.130113		0.0200405
12.34	0.449707	12.34	0.402448	12.34	0.352411		0.130541		0.0201666
12.35	0.449779	12.35	0.402455	12.35	0.353064		0.130288		0.020446
12.36	0.449922	12.36	0.402464	12.36	0.354424		0.130441		0.0202972
12.37	0.450015	12.37	0.402473	12.37	0.355263		0.130836		0.0201486
12.38	0.449884	12.38	0.402482	12.38	0.353822		0.130528		0.0202792
12.39	0.449916	12.39	0.402491	12.39	0.354045		0.130119		0.0202927
12.4	0.449866	12.4	0.402501	12.4	0.353419		0.130026		0.0221126
12.41	0.449897	12.41	0.40251	12.41	0.353629		0.130015		0.0208107
12.42	0.449943	12.42	0.40252	12.42	0.353988		0.130018		0.0208379
12.43	0.449753	12.43	0.402528	12.43	0.351967		0.130024		0.0200991
12.44	0.449829	12.44	0.402536	12.44	0.352645		0.130021		0.0200676
12.45	0.449896	12.45	0.402543	12.45	0.35325		0.130008		0.0200585
12.46	0.450002	12.46	0.402549	12.46	0.354254		0.130005		0.0201081
12.47	0.449718	12.47	0.402554	12.47	0.351322		0.130005		0.0206846
12.48	0.449975	12.48	0.402557	12.48	0.35389		0.130004		0.0203874
12.49	0.449552	12.49	0.402559	12.49	0.34957		0.130006		0.021
12.5	0.449887	12.5	0.40256	12.5	0.352958		0.130015		0.0205405
12.51	0.449881	12.51	0.40256	12.51	0.352902		0.13012		0.0204685
12.52	0.450142	12.52	0.402558	12.52	0.355573		0.130129		0.0201441
12.53	0.450121	12.53	0.402555	12.53	0.355398		0.130203		0.0202207
12.54	0.450035	12.54	0.402551	12.54	0.354567		0.13013		0.0201261
12.55	0.450292	12.55	0.402546	12.55	0.357238		0.130026		0.020054
12.56	0.449735	12.56	0.40254	12.56	0.351643		0.130007		0.0200225
12.57	0.450039	12.57	0.402534	12.57	0.354811		0.130004		0.020045
12.58	0.449973	12.58	0.402526	12.58	0.354216		0.130003		0.0203244
12.59	0.449901	12.59	0.402518	12.59	0.353584		0.13001		0.0201261
12.6	0.449992	12.6	0.40251	12.6	0.354597		0.130036		0.0201126
12.61	0.449801	12.61	0.402502	12.61	0.352751		0.15		0.52
12.62	0.449714	12.62	0.402494	12.62	0.351963		0.15		0.52
12.63	0.449792	12.63	0.402485	12.63	0.352854		0.15		0.52
12.64	0.450007	12.64	0.402477	12.64	0.355135		0.15		0.52
12.65	0.449657	12.65	0.402469	12.65	0.351665		0.15		0.52
12.66	0.449705	12.66	0.402462	12.66	0.352244		0.15		0.52
12.67	0.449838	12.67	0.402454	12.67	0.353673		0.15		0.52
12.68	0.450189	12.68	0.402448	12.68	0.357314		0.15		0.52
12.69	0.45005	12.69	0.402442	12.69	0.355976		0.15		0.52
12.7	0.449831	12.7	0.402437	12.7	0.353809		0.15		0.52
12.71	0.449749	12.71	0.402432	12.71	0.353031		0.15		0.52
12.72	0.449807	12.72	0.402428	12.72	0.353663		0.15		0.52
12.73	0.44966	12.73	0.402425	12.73	0.352208		0.15		0.52
12.74	0.450006	12.74	0.402422	12.74	0.355748		0.15		0.52
12.75	0.449918	12.75	0.402421	12.75	0.35487		0.15		0.52
12.76	0.449729	12.76	0.402419	12.76	0.352967		0.15		0.52
12.77	0.449776	12.77	0.402419	12.77	0.353453		0.15		0.52
12.78	0.449906	12.78	0.402419	12.78	0.354763		0.15		0.52
12.79	0.44959	12.79	0.40242	12.79	0.351544		0.15		0.52
12.8	0.449777	12.8	0.402421	12.8	0.353431		0.15		0.52
12.81	0.449876	12.81	0.402422	12.81	0.354419		0.15		0.52
12.82	0.449964	12.82	0.402425	12.82	0.355296		0.15		0.52
12.83	0.449955	12.83	0.402427	12.83	0.355169		0.15		0.52
12.84	0.449816	12.84	0.40243	12.84	0.353733		0.15		0.52
12.85	0.449651	12.85	0.402433	12.85	0.352015		0.15		0.52
12.86	0.449559	12.86	0.402436	12.86	0.351052		0.15		0.52
12.87	0.449596	12.87	0.40244	12.87	0.351381		0.15		0.52
12.88	0.449761	12.88	0.402443	12.88	0.353025		0.15		0.52
12.89	0.44967	12.89	0.402447	12.89	0.352057		0.15		0.52
12.9	0.449751	12.9	0.40245	12.9	0.352836		0.15		0.52
12.91	0.449601	12.91	0.402454	12.91	0.35126		0.15		0.52
12.92	0.449921	12.92	0.402458	12.92	0.354465		0.15		0.52
12.93	0.449688	12.93	0.402462	12.93	0.352059		0.15		0.52
12.94	0.450018	12.94	0.402467	12.94	0.355359		0.15		0.52
12.95	0.449903	12.95	0.402471	12.95	0.354145		0.150001		0.52
12.96	0.449905	12.96	0.402476	12.96	0.354109		0.150001		0.52
12.97	0.449853	12.97	0.40248	12.97	0.353533		0.150002		0.52
12.98	0.449827	12.98	0.402485	12.98	0.353215		0.150004		0.52
12.99	0.450162	12.99	0.40249	12.99	0.356557		0.150032		0.52
13	0.449844	13	0.402494	13	0.353271		0.150114		0.52
13.01	0.450247	13.01	0.4025	13.01	0.35731		0.150007		0.52
13.02	0.450182	13.02	0.402505	13.02	0.356589		0.150002		0.52
13.03	0.450002	13.03	0.40251	13.03	0.354697		0.150001		0.52
13.04	0.44999	13.04	0.402516	13.04	0.354513		0.150001		0.52
13.05	0.449869	13.05	0.402522	13.05	0.35321		0.150001		0.52
13.06	0.450059	13.06	0.402529	13.06	0.35507		0.15		0.52
13.07	0.449732	13.07	0.402535	13.07	0.351672		0.15		0.52
13.08	0.449826	13.08	0.402542	13.08	0.352554		0.15		0.52
13.09	0.449933	13.09	0.402548	13.09	0.35356		0.15		0.52
13.1	0.449918	13.1	0.402555	13.1	0.35333		0.15		0.52
13.11	0.449968	13.11	0.402562	13.11	0.353753		0.15		0.52
13.12	0.449814	13.12	0.40257	13.12	0.352099		0.15		0.52
13.13	0.449793	13.13	0.402578	13.13	0.351804		0.15001		0.52
13.14	0.449637	13.14	0.402586	13.14	0.350132		0.150013		0.52
13.15	0.450068	13.15	0.402594	13.15	0.354414		0.150018		0.52
13.16	0.450259	13.16	0.402602	13.16	0.356264		0.150026		0.52
13.17	0.450084	13.17	0.40261	13.17	0.354395		0.150042		0.52
13.18	0.449713	13.18	0.402618	13.18	0.350524		0.150076		0.52
13.19	0.450166	13.19	0.402626	13.19	0.355036		0.150176		0.52
13.2	0.450292	13.2	0.402635	13.2	0.356222		0.151148		0.52
13.21	0.449922	13.21	0.402643	13.21	0.352361		0.156888		0.52
13.22	0.450191	13.22	0.402652	13.22	0.354997		0.150467		0.52
13.23	0.450178	13.23	0.402661	13.23	0.354763		0.15013		0.52
13.24	0.450063	13.24	0.402669	13.24	0.353504		0.150062		0.52
13.25	0.450012	13.25	0.402678	13.25	0.352887		0.150036		0.52
13.26	0.450151	13.26	0.402686	13.26	0.354205		0.150023		0.52
13.27	0.450168	13.27	0.402694	13.27	0.354283		0.150016		0.52
13.28	0.450219	13.28	0.402702	13.28	0.354707		0.150012		0.52
13.29	0.450129	13.29	0.40271	13.29	0.353711		0.150008		0.52
13.3	0.450151	13.3	0.402717	13.3	0.353839		0.15		0.52
13.31	0.450158	13.31	0.402725	13.31	0.353833		0.15		0.52
13.32	0.45049	13.32	0.402732	13.32	0.357121		0.15013		0.52
13.33	0.450045	13.33	0.402738	13.33	0.352517		0.150409		0.52
13.34	0.450109	13.34	0.402745	13.34	0.353097		0.150544		0.52
13.35	0.449818	13.35	0.402751	13.35	0.350071		0.150757		0.52
13.36	0.450101	13.36	0.402758	13.36	0.352873		0.151126		0.52
13.37	0.450029	13.37	0.402763	13.37	0.352085		0.151847		0.52
13.38	0.450279	13.38	0.402768	13.38	0.354566		0.153559		0.52
13.39	0.450437	13.39	0.402773	13.39	0.356114		0.159437		0.52
13.4	0.4503	13.4	0.402777	13.4	0.354666		0.270631		0.52
13.41	0.45045	13.41	0.402781	13.41	0.35615		0.286364		0.52
13.42	0.450203	13.42	0.402785	13.42	0.353602		0.16009		0.52
13.43	0.450147	13.43	0.402787	13.43	0.352993		0.153692		0.52
13.44	0.4502	13.44	0.40279	13.44	0.353504		0.151897		0.52
13.45	0.450189	13.45	0.402792	13.45	0.353377		0.15115		0.52
13.46	0.450274	13.46	0.402794	13.46	0.35422		0.15077		0.52
13.47	0.450184	13.47	0.402794	13.47	0.35329		0.150552		0.52
13.48	0.45	13.48	0.402795	13.48	0.351417		0.150414		0.52
13.49	0.449971	13.49	0.402795	13.49	0.351119		0.150153		0.52
13.5	0.450172	13.5	0.402794	13.5	0.35317		0.15		0.52
13.51	0.45034	13.51	0.402794	13.51	0.354886		0.150001		0.52
13.52	0.449872	13.52	0.402793	13.52	0.350146		0.150004		0.52
13.53	0.449898	13.53	0.402791	13.53	0.350429		0.150005		0.52
13.54	0.450191	13.54	0.402789	13.54	0.353427		0.150007		0.52
13.55	0.45008	13.55	0.402786	13.55	0.352326		0.15001		0.52
13.56	0.450291	13.56	0.402784	13.56	0.3545		0.150017		0.52
13.57	0.449992	13.57	0.402781	13.57	0.351491		0.150033		0.52
13.58	0.450357	13.58	0.402778	13.58	0.35524		0.15009		0.52
13.59	0.450154	13.59	0.402775	13.59	0.353206		0.151222		0.52
13.6	0.450075	13.6	0.402772	13.6	0.352439		0.15113		0.52
13.61	0.450599	13.61	0.402769	13.61	0.357802		0.150088		0.52
13.62	0.450237	13.62	0.402766	13.62	0.354159		0.150032		0.52
13.63	0.45036	13.63	0.402763	13.63	0.355434		0.150017		0.52
13.64	0.450351	13.64	0.402761	13.64	0.35537		0.15001		0.52
13.65	0.45006	13.65	0.402758	13.65	0.352446		0.150007		0.52
13.66	0.45005	13.66	0.402757	13.66	0.352366		0.150005		0.52
13.67	0.450157	13.67	0.402755	13.67	0.35347		0.150004		0.52
13.68	0.450173	13.68	0.402754	13.68	0.353636		0.150001		0.52
13.69	0.450379	13.69	0.402754	13.69	0.355735		0.15		0.52
13.7	0.450251	13.7	0.402754	13.7	0.35443		0.15		0.52
13.71	0.450356	13.71	0.402755	13.71	0.355491		0.15		0.52
13.72	0.450107	13.72	0.402757	13.72	0.352941		0.15		0.52
13.73	0.450259	13.73	0.402758	13.73	0.35447		0.15		0.52
13.74	0.450255	13.74	0.402762	13.74	0.354391		0.15		0.52
13.75	0.450135	13.75	0.402765	13.75	0.35313		0.15		0.52
13.76	0.450398	13.76	0.40277	13.76	0.355749		0.15		0.52
13.77	0.450164	13.77	0.402774	13.77	0.353312		0.15		0.52
13.78	0.450283	13.78	0.402781	13.78	0.354461		0.15		0.52
13.79	0.450376	13.79	0.402787	13.79	0.355332		0.15		0.52
13.8	0.450272	13.8	0.402794	13.8	0.354188		0.15		0.52
13.81	0.450091	13.81	0.402802	13.81	0.352259		0.150001		0.52
13.82	0.450315	13.82	0.40281	13.82	0.354438		0.150001		0.52
13.83	0.450341	13.83	0.40282	13.83	0.354599		0.150004		0.52
13.84	0.450177	13.84	0.402829	13.84	0.352826		0.150067		0.52
13.85	0.450361	13.85	0.402839	13.85	0.354579		0.150025		0.52
13.86	0.450574	13.86	0.402849	13.86	0.356628		0.150002		0.52
13.87	0.450339	13.87	0.402859	13.87	0.354127		0.150001		0.52
13.88	0.450372	13.88	0.40287	13.88	0.354344		0.150001		0.52
13.89	0.450336	13.89	0.402879	13.89	0.353867		0.15		0.52
13.9	0.450313	13.9	0.40289	13.9	0.35351		0.15		0.52
13.91	0.450334	13.91	0.402899	13.91	0.35362		0.15		0.52
13.92	0.449973	13.92	0.402909	13.92	0.349838		0.15		0.52
13.93	0.45033	13.93	0.402918	13.93	0.353367		0.150008		0.52
13.94	0.450477	13.94	0.402926	13.94	0.354764		0.150073		0.52
13.95	0.45029	13.95	0.402933	13.95	0.352786		0.150096		0.52
13.96	0.450122	13.96	0.40294	13.96	0.351		0.150133		0.52
13.97	0.450249	13.97	0.402946	13.97	0.352215		0.150193		0.52
13.98	0.450283	13.98	0.402951	13.98	0.352502		0.150308		0.52
13.99	0.450384	13.99	0.402956	13.99	0.35348		0.150566		0.52
14	0.450615	14	0.402959	14	0.355781		0.151355		0.52
14.01	0.450268	14.01	0.402962	14.01	0.35222		0.161285		0.52
14.02	0.450182	14.02	0.402965	14.02	0.351322		0.191706		0.52
14.03	0.450327	14.03	0.402967	14.03	0.352768		0.153297		0.52
14.04	0.450531	14.04	0.402969	14.04	0.354818		0.150886		0.52
14.05	0.450448	14.05	0.40297	14.05	0.353958		0.150429		0.52
14.06	0.450427	14.06	0.402972	14.06	0.35373		0.150254		0.52
14.07	0.45036	14.07	0.402974	14.07	0.353035		0.15017		0.52
14.08	0.450436	14.08	0.402975	14.08	0.353782		0.150126		0.52
14.09	0.450519	14.09	0.402978	14.09	0.354595		0.150104		0.52
14.1	0.450674	14.1	0.402981	14.1	0.356146		0.150091		0.52
14.11	0.45048	14.11	0.402984	14.11	0.354126		0.150106		0.52
14.12	0.450429	14.12	0.402988	14.12	0.353565		0.151462		0.52
14.13	0.450466	14.13	0.402994	14.13	0.353873		0.15133		0.52
14.14	0.450277	14.14	0.402999	14.14	0.351888		0.150105		0.52
14.15	0.450251	14.15	0.403006	14.15	0.351545		0.150039		0.52
14.16	0.450117	14.16	0.403015	14.16	0.350091		0.150021		0.52
14.17	0.450587	14.17	0.403024	14.17	0.354759		0.150016		0.52
14.18	0.450608	14.18	0.403034	14.18	0.354854		0.150022		0.52
14.19	0.450594	14.19	0.403046	14.19	0.354582		0.150211		0.52
14.2	0.450379	14.2	0.403058	14.2	0.352262		0.150096		0.52
14.21	0.450837	14.21	0.40307	14.21	0.356767		0.15001		0.52
14.22	0.450508	14.22	0.403083	14.22	0.353277		0.150003		0.52
14.23	0.450507	14.23	0.403098	14.23	0.353106		0.150002		0.52
14.24	0.450626	14.24	0.403112	14.24	0.354145		0.150001		0.52
14.25	0.45072	14.25	0.403126	14.25	0.354931		0.150001		0.52
14.26	0.450803	14.26	0.403142	14.26	0.355605		0.150001		0.52
14.27	0.450595	14.27	0.403157	14.27	0.35332		0.150001		0.52
14.28	0.450675	14.28	0.403172	14.28	0.353961		0.15		0.52
14.29	0.450745	14.29	0.403186	14.29	0.354499		0.150001		0.52
14.3	0.450477	14.3	0.403202	14.3	0.351608		0.150002		0.52
14.31	0.450703	14.31	0.403216	14.31	0.353734		0.150002		0.52
14.32	0.450756	14.32	0.40323	14.32	0.354117		0.150003		0.52
14.33	0.450766	14.33	0.403243	14.33	0.354068		0.150034		0.52
14.34	0.450676	14.34	0.403256	14.34	0.352999		0.150057		0.52
14.35	0.450788	14.35	0.403269	14.35	0.353997		0.150087		0.52
14.36	0.45065	14.36	0.403281	14.36	0.352448		0.150302		0.52
14.37	0.450749	14.37	0.403293	14.37	0.353329		0.150825		0.52
14.38	0.450843	14.38	0.403304	14.38	0.354154		0.150295		0.52
14.39	0.450848	14.39	0.403314	14.39	0.354084		0.150497		0.52
14.4	0.450775	14.4	0.403325	14.4	0.353214		0.151737		0.52
14.41	0.450923	14.41	0.403335	14.41	0.354603		0.173294		0.52
14.42	0.450976	14.42	0.403345	14.42	0.355034		0.157509		0.52
14.43	0.451124	14.43	0.403354	14.43	0.356422		0.150789		0.52
14.44	0.45099	14.44	0.403364	14.44	0.354961		0.150321		0.52
14.45	0.450767	14.45	0.403373	14.45	0.352585		0.150173		0.52
14.46	0.45073	14.46	0.403382	14.46	0.352104		0.150108		0.52
14.47	0.450777	14.47	0.403391	14.47	0.352487		0.150074		0.52
14.48	0.450683	14.48	0.4034	14.48	0.351424		0.150053		0.52
14.49	0.450679	14.49	0.403409	14.49	0.351279		0.150041		0.52
14.5	0.450894	14.5	0.403418	14.5	0.353368		0.150007		0.52
14.51	0.450818	14.51	0.403427	14.51	0.352493		0.15		0.52
14.52	0.450852	14.52	0.403436	14.52	0.352729		0.15		0.52
14.53	0.450982	14.53	0.403446	14.53	0.353938		0.15		0.52
14.54	0.45097	14.54	0.403455	14.54	0.353706		0.15		0.52
14.55	0.451095	14.55	0.403466	14.55	0.354864		0.15		0.52
14.56	0.451178	14.56	0.403476	14.56	0.355581		0.15		0.52
14.57	0.450997	14.57	0.403487	14.57	0.353611		0.15		0.52
14.58	0.450885	14.58	0.403498	14.58	0.352341		0.15		0.52
14.59	0.45117	14.59	0.403511	14.59	0.355097		0.15		0.52
14.6	0.450801	14.6	0.403524	14.6	0.351209		0.15		0.52
14.61	0.450931	14.61	0.403538	14.61	0.352371		0.15		0.52
14.62	0.451156	14.62	0.403551	14.62	0.354496		0.15		0.52
14.63	0.451451	14.63	0.403566	14.63	0.357324		0.15		0.52
14.64	0.451324	14.64	0.403582	14.64	0.355843		0.15		0.52
14.65	0.451321	14.65	0.403599	14.65	0.355627		0.15		0.52
14.66	0.451102	14.66	0.403617	14.66	0.353204		0.15		0.52
14.67	0.451336	14.67	0.403635	14.67	0.355373		0.15		0.52
14.68	0.451108	14.68	0.403654	14.68	0.352837		0.15		0.52
14.69	0.451182	14.69	0.403674	14.69	0.35336		0.15		0.52
14.7	0.451048	14.7	0.403694	14.7	0.351764		0.15		0.52
14.71	0.451431	14.71	0.403715	14.71	0.355405		0.150001		0.52
14.72	0.451089	14.72	0.403738	14.72	0.351681		0.150001		0.52
14.73	0.451253	14.73	0.40376	14.73	0.353096		0.150001		0.52
14.74	0.451501	14.74	0.403782	14.74	0.355356		0.150002		0.52
14.75	0.451422	14.75	0.403806	14.75	0.354292		0.150003		0.52
14.76	0.451102	14.76	0.403829	14.76	0.350773		0.150005		0.52
14.77	0.451334	14.77	0.403852	14.77	0.352856		0.150011		0.52
14.78	0.451526	14.78	0.403875	14.78	0.354547		0.150039		0.52
14.79	0.451503	14.79	0.403898	14.79	0.354049		0.150522		0.52
14.8	0.451569	14.8	0.403922	14.8	0.35445		0.150231		0.52
14.81	0.451436	14.81	0.403944	14.81	0.35285		0.150022		0.52
14.82	0.451564	14.82	0.403966	14.82	0.353899		0.150029		0.52
14.83	0.4516	14.83	0.403986	14.83	0.354021		0.150052		0.52
14.84	0.451509	14.84	0.404006	14.84	0.352869		0.150039		0.52
14.85	0.451621	14.85	0.404026	14.85	0.353788		0.150049		0.52
14.86	0.451304	14.86	0.404043	14.86	0.350364		0.150073		0.52
14.87	0.451504	14.87	0.40406	14.87	0.352199		0.150124		0.52
14.88	0.451759	14.88	0.404075	14.88	0.35462		0.150259		0.52
14.89	0.451424	14.89	0.40409	14.89	0.351052		0.151036		0.52
14.9	0.451698	14.9	0.404102	14.9	0.353703		0.161858		0.52
14.91	0.45181	14.91	0.404112	14.91	0.354716		0.154053		0.52
14.92	0.451552	14.92	0.404121	14.92	0.351991		0.150413		0.52
14.93	0.451926	14.93	0.404128	14.93	0.355707		0.150174		0.52
14.94	0.451768	14.94	0.404134	14.94	0.354043		0.150089		0.52
14.95	0.452039	14.95	0.404138	14.95	0.356753		0.150055		0.52
14.96	0.451611	14.96	0.404139	14.96	0.352379		0.150038		0.52
14.97	0.451653	14.97	0.404139	14.97	0.352808		0.150028		0.52
14.98	0.452037	14.98	0.404138	14.98	0.356724		0.150021		0.52
14.99	0.451719	14.99	0.404134	14.99	0.353535		0.150005		0.52
15	0.451861	15	0.40413	15	0.355027		0.15		0.52
15.01	0.451851	15.01	0.404123	15.01	0.355008		0.15		0.52
15.02	0.451717	15.02	0.404115	15.02	0.353733		0.15		0.52
15.03	0.451629	15.03	0.404106	15.03	0.352945		0.150001		0.52
15.04	0.45147	15.04	0.404096	15.04	0.351446		0.150001		0.52
15.05	0.45186	15.05	0.404084	15.05	0.355543		0.150002		0.52
15.06	0.451791	15.06	0.404071	15.06	0.354989		0.150003		0.52
15.07	0.451593	15.07	0.404058	15.07	0.353133		0.150004		0.52
15.08	0.451949	15.08	0.404043	15.08	0.356917		0.150008		0.52
15.09	0.451682	15.09	0.404028	15.09	0.354373		0.150019		0.52
15.1	0.451718	15.1	0.404013	15.1	0.354922		0.150142		0.52
15.11	0.451671	15.11	0.403997	15.11	0.354626		0.150568		0.52
15.12	0.451505	15.12	0.40398	15.12	0.353128		0.150106		0.52
15.13	0.451411	15.13	0.403964	15.13	0.352367		0.150016		0.52
15.14	0.45155	15.14	0.403947	15.14	0.353966		0.150007		0.52
15.15	0.451429	15.15	0.403931	15.15	0.352923		0.150004		0.52
15.16	0.451266	15.16	0.403914	15.16	0.351453		0.150003		0.52
15.17	0.451548	15.17	0.403899	15.17	0.354501		0.150002		0.52
15.18	0.451126	15.18	0.403883	15.18	0.350391		0.150001		0.52
15.19	0.451373	15.19	0.403868	15.19	0.35307		0.150001		0.52
15.2	0.4515	15.2	0.403854	15.2	0.354532		0.15		0.52
15.21	0.451497	15.21	0.40384	15.21	0.354653		0.150003		0.52
15.22	0.451442	15.22	0.403826	15.22	0.354246		0.150004		0.52
15.23	0.451289	15.23	0.403814	15.23	0.352843		0.150006		0.52
15.24	0.45118	15.24	0.403802	15.24	0.35187		0.150008		0.52
15.25	0.451287	15.25	0.403791	15.25	0.353081		0.150013		0.52
15.26	0.451372	15.26	0.403781	15.26	0.354062		0.150022		0.52
15.27	0.451235	15.27	0.403771	15.27	0.352777		0.150047		0.52
15.28	0.451161	15.28	0.403762	15.28	0.352126		0.150207		0.52
15.29	0.451436	15.29	0.403755	15.29	0.355015		0.151987		0.52
15.3	0.451419	15.3	0.403748	15.3	0.354915		0.150734		0.52
15.31	0.451407	15.31	0.403742	15.31	0.354864		0.150071		0.52
15.32	0.451108	15.32	0.403736	15.32	0.351891		0.150029		0.52
15.33	0.451212	15.33	0.403731	15.33	0.35301		0.150016		0.52
15.34	0.451208	15.34	0.403726	15.34	0.353017		0.150013		0.52
15.35	0.451088	15.35	0.403723	15.35	0.351835		0.150013		0.52
15.36	0.451483	15.36	0.40372	15.36	0.355891		0.150014		0.52
15.37	0.451073	15.37	0.403718	15.37	0.351753		0.150017		0.52
15.38	0.451268	15.38	0.403715	15.38	0.353756		0.150026		0.52
15.39	0.451336	15.39	0.403713	15.39	0.354473		0.150145		0.52
15.4	0.45124	15.4	0.403711	15.4	0.353512		0.15014		0.52
15.41	0.451247	15.41	0.40371	15.41	0.353605		0.150214		0.52
15.42	0.451214	15.42	0.403709	15.42	0.353283		0.15267		0.52
15.43	0.451302	15.43	0.403708	15.43	0.354188		0.151494		0.52
15.44	0.451137	15.44	0.403706	15.44	0.352524		0.150136		0.52
15.45	0.451165	15.45	0.403706	15.45	0.352819		0.150047		0.52
15.46	0.451304	15.46	0.403704	15.46	0.354251		0.150025		0.52
15.47	0.45121	15.47	0.403703	15.47	0.353307		0.150016		0.52
15.48	0.451144	15.48	0.403702	15.48	0.352653		0.150011		0.52
15.49	0.451309	15.49	0.4037	15.49	0.354343		0.150012		0.52
15.5	0.451288	15.5	0.403698	15.5	0.354154		0.150062		0.52
15.51	0.451331	15.51	0.403697	15.51	0.354607		0.150029		0.52
15.52	0.451133	15.52	0.403694	15.52	0.352623		0.150002		0.52
15.53	0.45119	15.53	0.403692	15.53	0.353229		0.150001		0.52
15.54	0.451127	15.54	0.40369	15.54	0.352616		0.150001		0.52
15.55	0.451361	15.55	0.403687	15.55	0.355027		0.15		0.52
15.56	0.451045	15.56	0.403685	15.56	0.351844		0.15		0.52
15.57	0.451417	15.57	0.403682	15.57	0.355657		0.150001		0.52
15.58	0.451491	15.58	0.403678	15.58	0.356435		0.150001		0.52
15.59	0.451427	15.59	0.403676	15.59	0.355824		0.150001		0.52
15.6	0.451364	15.6	0.403673	15.6	0.355221		0.150001		0.52
15.61	0.451243	15.61	0.40367	15.61	0.354025		0.150001		0.52
15.62	0.451381	15.62	0.403667	15.62	0.35546		0.150003		0.52
15.63	0.451303	15.63	0.403664	15.63	0.354698		0.15001		0.52
15.64	0.450913	15.64	0.403662	15.64	0.350769		0.150123		0.52
15.65	0.45104	15.65	0.403659	15.65	0.352088		0.150074		0.52
15.66	0.451294	15.66	0.403657	15.66	0.354699		0.150008		0.52
15.67	0.450866	15.67	0.403654	15.67	0.350375		0.150004		0.52
15.68	0.451177	15.68	0.403652	15.68	0.35355		0.150004		0.52
15.69	0.451019	15.69	0.40365	15.69	0.35197		0.150029		0.52
15.7	0.450959	15.7	0.403649	15.7	0.351374		0.150078		0.52
15.71	0.451032	15.71	0.403648	15.71	0.35213		0.150021		0.52
15.72	0.45102	15.72	0.403647	15.72	0.352018		0.150004		0.52
15.73	0.45158	15.73	0.403646	15.73	0.357722		0.150002		0.52
15.74	0.451246	15.74	0.403646	15.74	0.354333		0.150002		0.52
15.75	0.451621	15.75	0.403646	15.75	0.358142		0.150003		0.52
15.76	0.451498	15.76	0.403646	15.76	0.356888		0.150004		0.52
15.77	0.451409	15.77	0.403646	15.77	0.355977		0.150007		0.52
15.78	0.451022	15.78	0.403647	15.78	0.352035		0.150014		0.52
15.79	0.451176	15.79	0.403649	15.79	0.353588		0.15003		0.52
15.8	0.450931	15.8	0.40365	15.8	0.351086		0.150247		0.52
15.81	0.451195	15.81	0.403651	15.81	0.353745		0.150489		0.52
15.82	0.451047	15.82	0.403654	15.82	0.352224		0.150203		0.52
15.83	0.451283	15.83	0.403655	15.83	0.354594		0.150064		0.52
15.84	0.451242	15.84	0.403658	15.84	0.354152		0.150092		0.52
15.85	0.451143	15.85	0.40366	15.85	0.353119		0.150668		0.52
15.86	0.451349	15.86	0.403663	15.86	0.355177		0.152118		0.52
15.87	0.451132	15.87	0.403666	15.87	0.352941		0.150698		0.52
15.88	0.45095	15.88	0.403669	15.88	0.351059		0.150081		0.52
15.89	0.451183	15.89	0.403671	15.89	0.35339		0.150035		0.52
15.9	0.451207	15.9	0.403674	15.9	0.353604		0.150019		0.52
15.91	0.451288	15.91	0.403678	15.91	0.354394		0.150012		0.52
15.92	0.45104	15.92	0.403681	15.92	0.351831		0.150008		0.52
15.93	0.451402	15.93	0.403684	15.93	0.355475		0.150006		0.52
15.94	0.451238	15.94	0.403686	15.94	0.353781		0.150005		0.52
15.95	0.451066	15.95	0.40369	15.95	0.351995		0.150001		0.52
15.96	0.451264	15.96	0.403693	15.96	0.353972		0.150001		0.52
15.97	0.451513	15.97	0.403695	15.97	0.356471		0.150001		0.52
15.98	0.451156	15.98	0.403698	15.98	0.352817		0.150002		0.52
15.99	0.451398	15.99	0.403701	15.99	0.355245		0.150029		0.52
16	0.451427	16	0.403702	16	0.355511		0.150042		0.52
16.01	0.451073	16.01	0.403705	16.01	0.351897		0.150011		0.52
16.02	0.451435	16.02	0.403706	16.02	0.355552		0.150002		0.52
16.03	0.451449	16.03	0.403708	16.03	0.355679		0.150001		0.52
16.04	0.451235	16.04	0.40371	16.04	0.353484		0.150001		0.52
16.05	0.451187	16.05	0.40371	16.05	0.352981		0.150001		0.52
16.06	0.451243	16.06	0.403712	16.06	0.353548		0.150002		0.52
16.07	0.451419	16.07	0.403712	16.07	0.35533		0.150004		0.52
16.08	0.451087	16.08	0.403713	16.08	0.351949		0.15003		0.52
16.09	0.451158	16.09	0.403713	16.09	0.352668		0.150064		0.52
16.1	0.451453	16.1	0.403712	16.1	0.355669		0.150029		0.52
16.11	0.451363	16.11	0.403711	16.11	0.354766		0.150067		0.52
16.12	0.45119	16.12	0.40371	16.12	0.353022		0.150034		0.52
16.13	0.450954	16.13	0.40371	16.13	0.350632		0.150004		0.52
16.14	0.451275	16.14	0.403708	16.14	0.353915		0.150001		0.52
16.15	0.451556	16.15	0.403706	16.15	0.356782		0.150001		0.52
16.16	0.451196	16.16	0.403704	16.16	0.353155		0.150001		0.52
16.17	0.451069	16.17	0.403702	16.17	0.351891		0.15		0.52
16.18	0.451146	16.18	0.4037	16.18	0.352696		0.15		0.52
16.19	0.451342	16.19	0.403697	16.19	0.354715		0.15		0.52
16.2	0.451361	16.2	0.403694	16.2	0.354943		0.15		0.52
16.21	0.451084	16.21	0.403691	16.21	0.352162		0.15		0.52
16.22	0.451185	16.22	0.403688	16.22	0.353221		0.15		0.52
16.23	0.451192	16.23	0.403685	16.23	0.353333		0.15		0.52
16.24	0.450981	16.24	0.403682	16.24	0.351225		0.15		0.52
16.25	0.4511	16.25	0.403678	16.25	0.352473		0.150001		0.52
16.26	0.45122	16.26	0.403675	16.26	0.353729		0.150006		0.52
16.27	0.451203	16.27	0.403672	16.27	0.353595		0.150004		0.52
16.28	0.451317	16.28	0.403669	16.28	0.35479		0.150001		0.52
16.29	0.451181	16.29	0.403666	16.29	0.353442		0.15		0.52
16.3	0.450997	16.3	0.403662	16.3	0.351605		0.15		0.52
16.31	0.451115	16.31	0.40366	16.31	0.352833		0.15		0.52
16.32	0.451364	16.32	0.403658	16.32	0.355396		0.15		0.52
16.33	0.451217	16.33	0.403655	16.33	0.35393		0.15		0.52
16.34	0.451032	16.34	0.403654	16.34	0.352066		0.150002		0.52
16.35	0.451159	16.35	0.403652	16.35	0.353382		0.150007		0.52
16.36	0.450984	16.36	0.40365	16.36	0.351611		0.150003		0.52
16.37	0.451128	16.37	0.40365	16.37	0.35309		0.150001		0.52
16.38	0.451426	16.38	0.40365	16.38	0.356117		0.15		0.52
16.39	0.451305	16.39	0.40365	16.39	0.354884		0.15		0.52
16.4	0.451236	16.4	0.40365	16.4	0.354182		0.15		0.52
16.41	0.451275	16.41	0.403651	16.41	0.354569		0.150001		0.52
16.42	0.451277	16.42	0.403653	16.42	0.354561		0.150002		0.52
16.43	0.451188	16.43	0.403655	16.43	0.353632		0.150011		0.52
16.44	0.451299	16.44	0.403658	16.44	0.354731		0.150038		0.52
16.45	0.451197	16.45	0.403661	16.45	0.353657		0.150019		0.52
16.46	0.4511	16.46	0.403665	16.46	0.352632		0.150003		0.52
16.47	0.45122	16.47	0.40367	16.47	0.353792		0.150002		0.52
16.48	0.451524	16.48	0.403674	16.48	0.356822		0.150001		0.52
16.49	0.451293	16.49	0.40368	16.49	0.354413		0.150001		0.52
16.5	0.451369	16.5	0.403686	16.5	0.355121		0.150016		0.52
16.51	0.451349	16.51	0.403693	16.51	0.354843		0.150014		0.52
16.52	0.450938	16.52	0.403699	16.52	0.350585		0.150004		0.52
16.53	0.45119	16.53	0.403707	16.53	0.353059		0.150001		0.52
16.54	0.451197	16.54	0.403714	16.54	0.353039		0.150001		0.52
16.55	0.451157	16.55	0.403722	16.55	0.352544		0.15		0.52
16.56	0.451118	16.56	0.403731	16.56	0.352053		0.15		0.52
16.57	0.451369	16.57	0.403739	16.57	0.354508		0.150001		0.52
16.58	0.451326	16.58	0.403748	16.58	0.353974		0.150001		0.52
16.59	0.451204	16.59	0.403756	16.59	0.352643		0.150004		0.52
16.6	0.451537	16.6	0.403764	16.6	0.355928		0.150041		0.52
16.61	0.451407	16.61	0.403772	16.61	0.354518		0.150023		0.52
16.62	0.451206	16.62	0.40378	16.62	0.352389		0.150003		0.52
16.63	0.451404	16.63	0.403787	16.63	0.354312		0.150003		0.52
16.64	0.451171	16.64	0.403794	16.64	0.351866		0.150003		0.52
16.65	0.451391	16.65	0.403801	16.65	0.354026		0.150002		0.52
16.66	0.451412	16.66	0.403806	16.66	0.354178		0.150001		0.52
16.67	0.451538	16.67	0.403811	16.67	0.355397		0.150001		0.52
16.68	0.451087	16.68	0.403816	16.68	0.35076		0.150004		0.52
16.69	0.451201	16.69	0.40382	16.69	0.351872		0.150002		0.52
16.7	0.451185	16.7	0.403823	16.7	0.351675		0.15		0.52
16.71	0.451395	16.71	0.403826	16.71	0.353781		0.15		0.52
16.72	0.451229	16.72	0.403828	16.72	0.352067		0.15		0.52
16.73	0.451397	16.73	0.40383	16.73	0.353757		0.15		0.52
16.74	0.4515	16.74	0.403831	16.74	0.35479		0.150002		0.52
16.75	0.451408	16.75	0.403832	16.75	0.353844		0.150012		0.52
16.76	0.451431	16.76	0.403833	16.76	0.354062		0.150007		0.52
16.77	0.45146	16.77	0.403834	16.77	0.354359		0.150001		0.52
16.78	0.451483	16.78	0.403834	16.78	0.35458		0.150001		0.52
16.79	0.451078	16.79	0.403834	16.79	0.35047		0.15		0.52
16.8	0.451306	16.8	0.403834	16.8	0.35278		0.150001		0.52
16.81	0.451464	16.81	0.403834	16.81	0.354382		0.150001		0.52
16.82	0.451415	16.82	0.403835	16.82	0.353874		0.150002		0.52
16.83	0.451209	16.83	0.403836	16.83	0.351774		0.150004		0.52
16.84	0.451617	16.84	0.403836	16.84	0.355919		0.150036		0.52
16.85	0.451568	16.85	0.403837	16.85	0.355411		0.15004		0.52
16.86	0.451671	16.86	0.403838	16.86	0.356447		0.150022		0.52
16.87	0.451688	16.87	0.403839	16.87	0.356612		0.150003		0.52
16.88	0.451306	16.88	0.40384	16.88	0.352717		0.150002		0.52
16.89	0.451609	16.89	0.403841	16.89	0.355777		0.150007		0.52
16.9	0.451405	16.9	0.403842	16.9	0.353697		0.150036		0.52
16.91	0.451425	16.91	0.403842	16.91	0.353891		0.150088		0.52
16.92	0.451335	16.92	0.403843	16.92	0.35297		0.150076		0.52
16.93	0.451307	16.93	0.403844	16.93	0.352672		0.15006		0.52
16.94	0.451148	16.94	0.403845	16.94	0.351051		0.150087		0.52
16.95	0.451235	16.95	0.403845	16.95	0.351934		0.150145		0.52
16.96	0.451261	16.96	0.403846	16.96	0.352196		0.150297		0.52
16.97	0.451481	16.97	0.403846	16.97	0.354422		0.151126		0.52
16.98	0.451433	16.98	0.403846	16.98	0.353935		0.16247		0.52
16.99	0.45146	16.99	0.403847	16.99	0.354197		0.156676		0.52
17	0.451557	17	0.403848	17	0.355174		0.151493		0.52
17.01	0.451473	17.01	0.40385	17.01	0.354303		0.150322		0.52
17.02	0.45147	17.02	0.403851	17.02	0.354247		0.15032		0.52
17.03	0.451595	17.03	0.403854	17.03	0.355496		0.15022		0.52
17.04	0.451411	17.04	0.403857	17.04	0.353584		0.150209		0.52
17.05	0.451647	17.05	0.403862	17.05	0.355929		0.15148		0.52
17.06	0.451338	17.06	0.403867	17.06	0.35273		0.151088		0.52
17.07	0.451536	17.07	0.403874	17.07	0.354669		0.15067		0.52
17.08	0.45173	17.08	0.403881	17.08	0.356548		0.150536		0.52
17.09	0.451603	17.09	0.40389	17.09	0.355161		0.15626		0.52
17.1	0.451344	17.1	0.403901	17.1	0.352402		0.153685		0.52
17.11	0.451448	17.11	0.403912	17.11	0.353328		0.151604		0.52
17.12	0.451395	17.12	0.403925	17.12	0.352641		0.150244		0.52
17.13	0.451342	17.13	0.403939	17.13	0.351947		0.150216		0.52
17.14	0.451354	17.14	0.403954	17.14	0.3519		0.150515		0.52
17.15	0.451814	17.15	0.40397	17.15	0.356394		0.150319		0.52
17.16	0.451688	17.16	0.403986	17.16	0.354912		0.15006		0.52
17.17	0.451556	17.17	0.404004	17.17	0.35338		0.150032		0.52
17.18	0.451682	17.18	0.404022	17.18	0.354461		0.150027		0.52
17.19	0.451347	17.19	0.404039	17.19	0.350846		0.150027		0.52
17.2	0.451566	17.2	0.404057	17.2	0.352872		0.150094		0.52
17.21	0.451535	17.21	0.404074	17.21	0.35236		0.150419		0.52
17.22	0.451778	17.22	0.40409	17.22	0.35465		0.150266		0.52
17.23	0.451383	17.23	0.404105	17.23	0.350463		0.150064		0.52
17.24	0.451621	17.24	0.404118	17.24	0.352723		0.150065		0.52
17.25	0.451498	17.25	0.40413	17.25	0.351335		0.15014		0.52
17.26	0.451824	17.26	0.404141	17.26	0.354527		0.15141		0.52
17.27	0.451251	17.27	0.40415	17.27	0.34861		0.151595		0.52
17.28	0.45157	17.28	0.404155	17.28	0.35178		0.151243		0.52
17.29	0.45191	17.29	0.404158	17.29	0.355194		0.150304		0.52
17.3	0.451586	17.3	0.40416	17.3	0.351894		0.152087		0.52
17.31	0.451738	17.31	0.404158	17.31	0.35346		0.151146		0.52
17.32	0.451587	17.32	0.404154	17.32	0.351964		0.150632		0.52
17.33	0.451436	17.33	0.404148	17.33	0.350508		0.150109		0.52
17.34	0.451424	17.34	0.404139	17.34	0.350478		0.150059		0.52
17.35	0.451907	17.35	0.404129	17.35	0.355513		0.150038		0.52
17.36	0.451331	17.36	0.404116	17.36	0.349809		0.150032		0.52
17.37	0.451686	17.37	0.404102	17.37	0.353577		0.150038		0.52
17.38	0.451767	17.38	0.404086	17.38	0.354585		0.150062		0.52
17.39	0.451596	17.39	0.404069	17.39	0.353036		0.150347		0.52
17.4	0.451242	17.4	0.404051	17.4	0.349641		0.150549		0.52
17.41	0.451453	17.41	0.404034	17.41	0.35199		0.152177		0.52
17.42	0.451714	17.42	0.404016	17.42	0.354847		0.151355		0.52
17.43	0.451965	17.43	0.403998	17.43	0.3576		0.151221		0.52
17.44	0.45171	17.44	0.403981	17.44	0.355206		0.150226		0.52
17.45	0.451657	17.45	0.403965	17.45	0.354848		0.150086		0.52
17.46	0.451853	17.46	0.40395	17.46	0.357009		0.150037		0.52
17.47	0.45177	17.47	0.403937	17.47	0.35632		0.150025		0.52
17.48	0.451681	17.48	0.403926	17.48	0.355543		0.150056		0.52
17.49	0.451979	17.49	0.403916	17.49	0.358686		0.150028		0.52
17.5	0.45177	17.5	0.403909	17.5	0.356639		0.150014		0.52
17.51	0.451747	17.51	0.403903	17.51	0.356467		0.150005		0.52
17.52	0.451727	17.52	0.403901	17.52	0.356287		0.150003		0.52
17.53	0.451712	17.53	0.403901	17.53	0.356144		0.150004		0.52
17.54	0.451591	17.54	0.403904	17.54	0.354879		0.150004		0.52
17.55	0.451495	17.55	0.403909	17.55	0.353843		0.150008		0.52
17.56	0.451498	17.56	0.403917	17.56	0.35378		0.150013		0.52
17.57	0.451422	17.57	0.403927	17.57	0.352893		0.150023		0.52
17.58	0.451508	17.58	0.40394	17.58	0.353619		0.15007		0.52
17.59	0.451729	17.59	0.403956	17.59	0.355683		0.150499		0.52
17.6	0.451804	17.6	0.403974	17.6	0.356244		0.150696		0.52
17.61	0.451842	17.61	0.403994	17.61	0.356408		0.150467		0.52
17.62	0.451599	17.62	0.404015	17.62	0.353689		0.150133		0.52
17.63	0.451817	17.63	0.404038	17.63	0.355637		0.150652		0.52
17.64	0.451929	17.64	0.404063	17.64	0.356491		0.150731		0.52
17.65	0.451755	17.65	0.40409	17.65	0.354416		0.150735		0.52
17.66	0.451871	17.66	0.404117	17.66	0.355285		0.150164		0.52
17.67	0.451753	17.67	0.404145	17.67	0.353769		0.150038		0.52
17.68	0.45176	17.68	0.404173	17.68	0.353515		0.150019		0.52
17.69	0.452164	17.69	0.404202	17.69	0.357288		0.150012		0.52
17.7	0.451928	17.7	0.40423	17.7	0.354566		0.15001		0.52
17.71	0.451597	17.71	0.404258	17.71	0.350873		0.15001		0.52
17.72	0.4517	17.72	0.404286	17.72	0.351601		0.15002		0.52
17.73	0.451682	17.73	0.404313	17.73	0.351116		0.150082		0.52
17.74	0.451849	17.74	0.404339	17.74	0.352509		0.150429		0.52
17.75	0.451786	17.75	0.404364	17.75	0.351581		0.150193		0.52
17.76	0.452047	17.76	0.404388	17.76	0.353966		0.150065		0.52
17.77	0.45179	17.77	0.40441	17.77	0.3511		0.150013		0.52
17.78	0.451776	17.78	0.404431	17.78	0.350714		0.150008		0.52
17.79	0.451862	17.79	0.40445	17.79	0.351359		0.150008		0.52
17.8	0.451573	17.8	0.404469	17.8	0.348226		0.150022		0.52
17.81	0.45222	17.81	0.404485	17.81	0.354618		0.150019		0.52
17.82	0.451831	17.82	0.404498	17.82	0.350496		0.150032		0.52
17.83	0.451965	17.83	0.404511	17.83	0.35172		0.150187		0.52
17.84	0.451827	17.84	0.404522	17.84	0.350197		0.150498		0.52
17.85	0.452102	17.85	0.404531	17.85	0.352886		0.150352		0.52
17.86	0.452022	17.86	0.404538	17.86	0.351988		0.150056		0.52
17.87	0.451967	17.87	0.404544	17.87	0.351364		0.150017		0.52
17.88	0.452057	17.88	0.404548	17.88	0.352234		0.150019		0.52
17.89	0.452136	17.89	0.40455	17.89	0.353008		0.15003		0.52
17.9	0.452239	17.9	0.40455	17.9	0.354048		0.150043		0.52
17.91	0.452135	17.91	0.40455	17.91	0.353005		0.150234		0.52
17.92	0.452204	17.92	0.404547	17.92	0.353732		0.150094		0.52
17.93	0.45214	17.93	0.404543	17.93	0.353135		0.150044		0.52
17.94	0.452112	17.94	0.404538	17.94	0.352909		0.150007		0.52
17.95	0.452098	17.95	0.40453	17.95	0.352849		0.150014		0.52
17.96	0.452291	17.96	0.404522	17.96	0.354899		0.150013		0.52
17.97	0.452161	17.97	0.404513	17.97	0.35369		0.150013		0.52
17.98	0.452124	17.98	0.404502	17.98	0.353438		0.150003		0.52
17.99	0.452219	17.99	0.404491	17.99	0.354532		0.150003		0.52
18	0.452226	18	0.404478	18	0.354743		0.150004		0.52
18.01	0.452308	18.01	0.404465	18.01	0.355735		0.150005		0.52
18.02	0.452572	18.02	0.40445	18.02	0.358587		0.150012		0.52
18.03	0.45233	18.03	0.404435	18.03	0.356296		0.150088		0.52
18.04	0.452259	18.04	0.40442	18.04	0.35575		0.150231		0.52
18.05	0.452187	18.05	0.404404	18.05	0.355206		0.150162		0.52
18.06	0.452214	18.06	0.404387	18.06	0.355672		0.150055		0.52
18.07	0.452338	18.07	0.40437	18.07	0.357123		0.150208		0.52
18.08	0.452121	18.08	0.404354	18.08	0.355114		0.150087		0.52
18.09	0.451916	18.09	0.404337	18.09	0.35322		0.15005		0.52
18.1	0.452154	18.1	0.40432	18.1	0.355831		0.150017		0.52
18.11	0.452077	18.11	0.404302	18.11	0.355242		0.150022		0.52
18.12	0.451798	18.12	0.404286	18.12	0.352606		0.150032		0.52
18.13	0.451736	18.13	0.40427	18.13	0.35216		0.150141		0.52
18.14	0.451852	18.14	0.404254	18.14	0.353522		0.150677		0.52
18.15	0.452113	18.15	0.404238	18.15	0.356346		0.15036		0.52
18.16	0.451841	18.16	0.404223	18.16	0.353751		0.150551		0.52
18.17	0.451743	18.17	0.404209	18.17	0.352925		0.151045		0.52
18.18	0.451858	18.18	0.404195	18.18	0.354252		0.15066		0.52
18.19	0.451528	18.19	0.404182	18.19	0.35104		0.150148		0.52
18.2	0.451782	18.2	0.40417	18.2	0.353762		0.150033		0.52
18.21	0.45154	18.21	0.404159	18.21	0.351439		0.150018		0.52
18.22	0.451399	18.22	0.404148	18.22	0.350124		0.150022		0.52
18.23	0.451693	18.23	0.404138	18.23	0.353226		0.15003		0.52
18.24	0.451412	18.24	0.404129	18.24	0.350473		0.150026		0.52
18.25	0.451631	18.25	0.404121	18.25	0.352797		0.15001		0.52
18.26	0.451561	18.26	0.404114	18.26	0.352173		0.150006		0.52
18.27	0.451512	18.27	0.404106	18.27	0.351756		0.150006		0.52
18.28	0.451462	18.28	0.4041	18.28	0.351317		0.150005		0.52
18.29	0.451746	18.29	0.404094	18.29	0.354269		0.150008		0.52
18.3	0.451858	18.3	0.40409	18.3	0.355461		0.150018		0.52
18.31	0.451687	18.31	0.404086	18.31	0.35377		0.15015		0.52
18.32	0.451703	18.32	0.404082	18.32	0.353986		0.150161		0.52
18.33	0.451547	18.33	0.404078	18.33	0.352438		0.150254		0.52
18.34	0.45174	18.34	0.404074	18.34	0.354438		0.150163		0.52
18.35	0.451624	18.35	0.404071	18.35	0.353291		0.150032		0.52
18.36	0.451914	18.36	0.404069	18.36	0.356271		0.150009		0.52
18.37	0.451662	18.37	0.404066	18.37	0.353747		0.150005		0.52
18.38	0.451875	18.38	0.404063	18.38	0.355941		0.150004		0.52
18.39	0.451776	18.39	0.40406	18.39	0.354967		0.150013		0.52
18.4	0.451824	18.4	0.404057	18.4	0.355485		0.150045		0.52
18.41	0.451682	18.41	0.404054	18.41	0.354087		0.15		0.52
18.42	0.451764	18.42	0.40405	18.42	0.35495		0.15		0.52
18.43	0.451651	18.43	0.404047	18.43	0.353839		0.15		0.52
18.44	0.451658	18.44	0.404044	18.44	0.353955		0.15		0.52
18.45	0.451473	18.45	0.40404	18.45	0.352125		0.15		0.52
18.46	0.451284	18.46	0.404036	18.46	0.350245		0.15		0.52
18.47	0.451877	18.47	0.404031	18.47	0.356321		0.15		0.52
18.48	0.451898	18.48	0.404027	18.48	0.356586		0.15		0.52
18.49	0.451682	18.49	0.404022	18.49	0.354445		0.15		0.02
18.5	0.451734	18.5	0.404018	18.5	0.355027		0.15		0.02
18.51	0.451537	18.51	0.404013	18.51	0.353076		0.15		0.02
18.52	0.451607	18.52	0.404008	18.52	0.353848		0.15		0.02
18.53	0.451301	18.53	0.404003	18.53	0.350794		0.15		0.02
18.54	0.451461	18.54	0.403998	18.54	0.352474		0.15		0.02
18.55	0.451469	18.55	0.403994	18.55	0.352603		0.15		0.02
18.56	0.451602	18.56	0.40399	18.56	0.354		0.15		0.02
18.57	0.451438	18.57	0.403986	18.57	0.352386		0.15		0.02
18.58	0.451431	18.58	0.403982	18.58	0.352361		0.15		0.02
18.59	0.451497	18.59	0.403978	18.59	0.353072		0.15		0.02
18.6	0.451586	18.6	0.403974	18.6	0.354019		0.15		0.02
18.61	0.451703	18.61	0.403972	18.61	0.355241		0.15		0.02
18.62	0.451372	18.62	0.403969	18.62	0.351904		0.15		0.02
18.63	0.451505	18.63	0.403966	18.63	0.353279		0.15		0.02
18.64	0.451468	18.64	0.403965	18.64	0.352931		0.15		0.02
18.65	0.451676	18.65	0.403963	18.65	0.355061		0.15		0.02
18.66	0.451515	18.66	0.403962	18.66	0.353446		0.15		0.02
18.67	0.451336	18.67	0.403961	18.67	0.35164		0.15		0.02
18.68	0.451678	18.68	0.403959	18.68	0.355126		0.15		0.02
18.69	0.451824	18.69	0.403958	18.69	0.356613		0.15		0.02
18.7	0.451757	18.7	0.403958	18.7	0.355946		0.15		0.02
18.71	0.451361	18.71	0.403958	18.71	0.351928		0.15		0.02
18.72	0.451528	18.72	0.403957	18.72	0.353632		0.15		0.02
18.73	0.451307	18.73	0.403956	18.73	0.351394		0.15		0.02
18.74	0.451562	18.74	0.403956	18.74	0.353992		0.15		0.02
18.75	0.451445	18.75	0.403955	18.75	0.352813		0.150001		0.02
18.76	0.451295	18.76	0.403954	18.76	0.351299		0.150001		0.02
18.77	0.451543	18.77	0.403953	18.77	0.353829		0.150002		0.02
18.78	0.451623	18.78	0.403951	18.78	0.354663		0.150005		0.02
18.79	0.451587	18.79	0.40395	18.79	0.354318		0.150043		0.02
18.8	0.451442	18.8	0.403947	18.8	0.352865		0.150152		0.02
18.81	0.451501	18.81	0.403945	18.81	0.353494		0.150009		0.02
18.82	0.451545	18.82	0.403942	18.82	0.35398		0.150003		0.02
18.83	0.451675	18.83	0.403938	18.83	0.355335		0.150001		0.02
18.84	0.451332	18.84	0.403934	18.84	0.351893		0.150001		0.02
18.85	0.451194	18.85	0.40393	18.85	0.350538		0.150001		0.02
18.86	0.451615	18.86	0.403926	18.86	0.354871		0.15		0.02
18.87	0.451512	18.87	0.403921	18.87	0.353883		0.15		0.02
18.88	0.451537	18.88	0.403915	18.88	0.354204		0.15		0.02
18.89	0.451327	18.89	0.403909	18.89	0.352134		0.15		0.0200019
18.9	0.451737	18.9	0.403902	18.9	0.356372		0.15		0.02
18.91	0.451725	18.91	0.403896	18.91	0.356326		0.15		0.02
18.92	0.451599	18.92	0.40389	18.92	0.355128		0.15		0.02
18.93	0.451699	18.93	0.403882	18.93	0.356222		0.150013		0.02
18.94	0.451386	18.94	0.403876	18.94	0.353121		0.150018		0.02
18.95	0.451319	18.95	0.403869	18.95	0.35252		0.150024		0.02
18.96	0.451313	18.96	0.403862	18.96	0.352537		0.150035		0.02
18.97	0.451404	18.97	0.403855	18.97	0.35353		0.150056		0.02
18.98	0.451503	18.98	0.403849	18.98	0.354613		0.150101		0.02
18.99	0.451508	18.99	0.403843	18.99	0.354733		0.150235		0.02
19	0.451511	19	0.403838	19	0.354821		0.151531		0.02
19.01	0.451438	19.01	0.403833	19.01	0.35414		0.159184		0.020021
19.02	0.451404	19.02	0.403829	19.02	0.353837		0.150623		0.0200267
19.03	0.451448	19.03	0.403826	19.03	0.354322		0.150173		0.0200381
19.04	0.451294	19.04	0.403823	19.04	0.352781		0.150082		0.0200552
19.05	0.451529	19.05	0.403822	19.05	0.355185		0.150048		0.0200857
19.06	0.451515	19.06	0.403822	19.06	0.355045		0.150031		0.0201562
19.07	0.451647	19.07	0.403823	19.07	0.356375		0.150022		0.02036
19.08	0.451236	19.08	0.403826	19.08	0.352173		0.150016		0.0222495
19.09	0.451039	19.09	0.403829	19.09	0.350133		0.150011		0.0346048
19.1	0.451227	19.1	0.403833	19.1	0.351989		0.15		0.0210095
19.11	0.451272	19.11	0.403838	19.11	0.35238		0.15		0.0202743
19.12	0.451549	19.12	0.403846	19.12	0.355121		0.150173		0.0201295
19.13	0.451695	19.13	0.403854	19.13	0.356516		0.150545		0.0200743
19.14	0.451569	19.14	0.403862	19.14	0.355127		0.150725		0.0200495
19.15	0.451475	19.15	0.403872	19.15	0.354072		0.15101		0.0200343
19.16	0.451211	19.16	0.403882	19.16	0.351264		0.151502		0.0200248
19.17	0.451517	19.17	0.403893	19.17	0.354258		0.152463		0.0200171
19.18	0.451305	19.18	0.403904	19.18	0.351975		0.154745		0.02
19.19	0.451409	19.19	0.403915	19.19	0.352902		0.162582		0.02
19.2	0.451193	19.2	0.403926	19.2	0.350581		0.310841		0.02
19.21	0.45147	19.21	0.403937	19.21	0.353274		0.331818		0.0200019
19.22	0.45164	19.22	0.403946	19.22	0.354886		0.163454		0.0200019
19.23	0.451419	19.23	0.403956	19.23	0.352539		0.154923		0.0200019
19.24	0.4514	19.24	0.403964	19.24	0.35225		0.152529		0.0200038
19.25	0.451382	19.25	0.403971	19.25	0.351983		0.151533		0.0200057
19.26	0.451222	19.26	0.403976	19.26	0.350295		0.151027		0.0200095
19.27	0.451287	19.27	0.40398	19.27	0.350915		0.150736		0.020021
19.28	0.451476	19.28	0.403982	19.28	0.352811		0.150552		0.0201467
19.29	0.451173	19.29	0.403982	19.29	0.349732		0.150204		0.0207638
19.3	0.45154	19.3	0.403981	19.3	0.353477		0.15		0.0200533
19.31	0.45147	19.31	0.403978	19.31	0.352804		0.150002		0.0200152
19.32	0.451639	19.32	0.403972	19.32	0.354581		0.150005		0.0200076
19.33	0.451372	19.33	0.403965	19.33	0.351953		0.150007		0.0200038
19.34	0.451533	19.34	0.403956	19.34	0.353685		0.150009		0.0200019
19.35	0.451719	19.35	0.403946	19.35	0.355704		0.150014		0.0200019
19.36	0.451397	19.36	0.403934	19.36	0.352567		0.150023		0.0200019
19.37	0.45182	19.37	0.403921	19.37	0.357013		0.150044		0.02
19.38	0.451628	19.38	0.403907	19.38	0.355211		0.15012		0.02
19.39	0.45171	19.39	0.403893	19.39	0.35621		0.15163		0.02
19.4	0.451535	19.4	0.403878	19.4	0.354606		0.151507		0.02
19.41	0.451309	19.41	0.403863	19.41	0.352478		0.150117		0.0200076
19.42	0.451658	19.42	0.403849	19.42	0.356181		0.150043		0.0200095
19.43	0.451557	19.43	0.403835	19.43	0.355321		0.150023		0.0200114
19.44	0.451365	19.44	0.403822	19.44	0.353521		0.150014		0.0200171
19.45	0.451543	19.45	0.40381	19.45	0.355471		0.150009		0.0200286
19.46	0.451524	19.46	0.403798	19.46	0.355403		0.150007		0.0200533
19.47	0.451511	19.47	0.403789	19.47	0.355386		0.150005		0.0201257
19.48	0.451312	19.48	0.403781	19.48	0.35346		0.150001		0.0210133
19.49	0.451332	19.49	0.403774	19.49	0.353738		0.15		0.0239619
19.5	0.451341	19.5	0.40377	19.5	0.353883		0.15		0.0202724
19.51	0.451594	19.51	0.403766	19.51	0.356482		0.15		0.02008
19.52	0.451495	19.52	0.403766	19.52	0.355485		0.15		0.0200381
19.53	0.451301	19.53	0.403766	19.53	0.353511		0.15		0.0200229
19.54	0.451372	19.54	0.403769	19.54	0.354201		0.15		0.0200152
19.55	0.451526	19.55	0.403773	19.55	0.355723		0.15		0.0200114
19.56	0.451544	19.56	0.403778	19.56	0.355837		0.15		0.0200076
19.57	0.451169	19.57	0.403786	19.57	0.351944		0.15		0.0200057
19.58	0.451138	19.58	0.403794	19.58	0.351534		0.15		0.02
19.59	0.451519	19.59	0.403804	19.59	0.355293		0.15		0.02
19.6	0.451515	19.6	0.403814	19.6	0.35513		0.15		0.02
19.61	0.451695	19.61	0.403825	19.61	0.356843		0.150001		0.02
19.62	0.451212	19.62	0.403836	19.62	0.3518		0.150002		0.02
19.63	0.451467	19.63	0.403847	19.63	0.35426		0.150006		0.02
19.64	0.451172	19.64	0.403858	19.64	0.351135		0.150089		0.02
19.65	0.451307	19.65	0.40387	19.65	0.352385		0.150033		0.02
19.66	0.451482	19.66	0.403879	19.66	0.354052		0.150003		0.02
19.67	0.451426	19.67	0.403889	19.67	0.353378		0.150001		0.02
19.68	0.451497	19.68	0.403897	19.68	0.354008		0.150001		0.02
19.69	0.451527	19.69	0.403903	19.69	0.354236		0.15		0.0200019
19.7	0.451462	19.7	0.403909	19.7	0.353511		0.15		0.0200019
19.71	0.451267	19.71	0.403913	19.71	0.351484		0.15		0.0200038
19.72	0.451241	19.72	0.403914	19.72	0.351202		0.15		0.0200229
19.73	0.451489	19.73	0.403915	19.73	0.353714		0.150011		0.0201981
19.74	0.451405	19.74	0.403914	19.74	0.352875		0.150097		0.020021
19.75	0.451693	19.75	0.40391	19.75	0.35583		0.150128		0.0200038
19.76	0.451642	19.76	0.403906	19.76	0.35537		0.150177		0.0200019
19.77	0.451218	19.77	0.4039	19.77	0.351132		0.150258		0.0200019
19.78	0.451357	19.78	0.403893	19.78	0.352629		0.150411		0.02
19.79	0.451224	19.79	0.403884	19.79	0.351379		0.150755		0.02
19.8	0.451146	19.8	0.403874	19.8	0.350697		0.151807		0.0200133
19.81	0.451041	19.81	0.403864	19.81	0.349749		0.165047		0.0201429
19.82	0.451064	19.82	0.403853	19.82	0.350108		0.205608		0.0201886
19.83	0.451461	19.83	0.403841	19.83	0.354275		0.154396		0.020259
19.84	0.451431	19.84	0.40383	19.84	0.354102		0.151182		0.0203771
19.85	0.451463	19.85	0.403818	19.85	0.354562		0.150572		0.0206
19.86	0.451394	19.86	0.403806	19.86	0.353991		0.150338		0.0210971
19.87	0.451557	19.87	0.403795	19.87	0.355772		0.150227		0.0225905
19.88	0.451427	19.88	0.403786	19.88	0.354567		0.150168		0.0400682
19.89	0.451541	19.89	0.403776	19.89	0.355838		0.150139		0.105714
19.9	0.451419	19.9	0.403767	19.9	0.354699		0.150121		0.0270076
19.91	0.451254	19.91	0.403759	19.91	0.35311		0.150141		0.0218
19.92	0.451003	19.92	0.403753	19.92	0.350627		0.151949		0.0208571
19.93	0.451371	19.93	0.403748	19.93	0.354432		0.151773		0.020499
19.94	0.451304	19.94	0.403744	19.94	0.353795		0.15014		0.0203257
19.95	0.451435	19.95	0.403741	19.95	0.355157		0.150052		0.0202286
19.96	0.451509	19.96	0.403739	19.96	0.355929		0.150028		0.0201695
19.97	0.451117	19.97	0.403738	19.97	0.351954		0.150021		0.0201086
19.98	0.451171	19.98	0.403739	19.98	0.352499		0.150029		0.02
19.99	0.451116	19.99	0.40374	19.99	0.35192		0.150281		0.0200019
20	0.451334	20	0.403742	20	0.354112		0.150128		0.0200057
20.01	0.451255	20.01	0.403746	20.01	0.353272		0.150013		0.02
20.02	0.451654	20.02	0.403749	20.02	0.357294		0.150004		0.02
20.03	0.451516	20.03	0.403753	20.03	0.355843		0.150003		0.02
20.04	0.451459	20.04	0.403757	20.04	0.355221		0.150001		0.02
20.05	0.451459	20.05	0.403762	20.05	0.355175		0.150001		0.02
20.06	0.451266	20.06	0.403766	20.06	0.353156		0.150001		0.02
20.07	0.451448	20.07	0.40377	20.07	0.35496		0.150001		0.02
20.08	0.451427	20.08	0.403773	20.08	0.354709		0.15		0.0200019
20.09	0.451293	20.09	0.403776	20.09	0.353309		0.150002		0.0200057
20.1	0.451148	20.1	0.403779	20.1	0.351804		0.150002		0.02
20.11	0.451533	20.11	0.403781	20.11	0.355697		0.150003		0.02
20.12	0.451191	20.12	0.403782	20.12	0.352202		0.150004		0.02
20.13	0.451377	20.13	0.403783	20.13	0.35409		0.150045		0.02
20.14	0.451369	20.14	0.403783	20.14	0.354006		0.150076		0.02
20.15	0.451283	20.15	0.403782	20.15	0.353135		0.150116		0.02
20.16	0.451235	20.16	0.403782	20.16	0.352666		0.150403		0.02
20.17	0.451446	20.17	0.40378	20.17	0.354823		0.1511		0.02
20.18	0.451218	20.18	0.403778	20.18	0.352539		0.150393		0.02
20.19	0.451286	20.19	0.403774	20.19	0.353263		0.150663		0.02
20.2	0.451481	20.2	0.403771	20.2	0.355279		0.152316		0.0200095
20.21	0.451222	20.21	0.403768	20.21	0.352682		0.181059		0.0200819
20.22	0.4511	20.22	0.403765	20.22	0.351491		0.160012		0.0201086
20.23	0.451079	20.23	0.403761	20.23	0.351313		0.151052		0.0201486
20.24	0.451002	20.24	0.403757	20.24	0.350574		0.150428		0.0202171
20.25	0.451472	20.25	0.403753	20.25	0.355396		0.150231		0.0203505
20.26	0.451381	20.26	0.40375	20.26	0.354514		0.150144		0.0206457
20.27	0.45126	20.27	0.403746	20.27	0.353328		0.150098		0.0214914
20.28	0.451298	20.28	0.403742	20.28	0.353746		0.150071		0.0320065
20.29	0.451129	20.29	0.403739	20.29	0.352069		0.150054		0.0664499
20.3	0.451274	20.3	0.403736	20.3	0.353583		0.150009		0.0246476
20.31	0.451305	20.31	0.403734	20.31	0.353926		0.15		0.0210629
20.32	0.451043	20.32	0.403731	20.32	0.351295		0.15		0.020501
20.33	0.451459	20.33	0.403729	20.33	0.355542		0.15		0.0202895
20.34	0.451183	20.34	0.403726	20.34	0.352763		0.15		0.0201886
20.35	0.451322	20.35	0.403725	20.35	0.354195		0.15		0.0201333
20.36	0.451432	20.36	0.403723	20.36	0.355326		0.15		0.020099
20.37	0.451472	20.37	0.403722	20.37	0.355752		0.15		0.0200629
20.38	0.45166	20.38	0.403722	20.38	0.357673		0.15		0.02
20.39	0.451259	20.39	0.40372	20.39	0.353606		0.15		0.02
20.4	0.451324	20.4	0.40372	20.4	0.354277		0.15		0.02
20.41	0.45109	20.41	0.403719	20.41	0.351907		0.15		0.02
20.42	0.45134	20.42	0.403718	20.42	0.354449		0.15		0.02
20.43	0.451174	20.43	0.403718	20.43	0.352769		0.15		0.02
20.44	0.451455	20.44	0.403718	20.44	0.355629		0.15		0.02
20.45	0.451069	20.45	0.403717	20.45	0.351712		0.15		0.02
20.46	0.451071	20.46	0.403717	20.46	0.351744		0.15		0.02
20.47	0.451235	20.47	0.403716	20.47	0.353416		0.15		0.02
20.48	0.45114	20.48	0.403715	20.48	0.352462		0.15		0.02
20.49	0.45136	20.49	0.403714	20.49	0.354697		0.15		0.02
20.5	0.451436	20.5	0.403714	20.5	0.355489		0.15		0.02
20.51	0.451344	20.51	0.403712	20.51	0.354568		0.150001		0.02
20.52	0.451144	20.52	0.403711	20.52	0.352551		0.150001		0.02
20.53	0.451214	20.53	0.40371	20.53	0.35327		0.150002		0.02
20.54	0.451312	20.54	0.403708	20.54	0.354285		0.150003		0.02
20.55	0.451423	20.55	0.403706	20.55	0.355435		0.150004		0.02
20.56	0.451208	20.56	0.403704	20.56	0.35327		0.150007		0.02
20.57	0.450972	20.57	0.403702	20.57	0.350901		0.150015		0.02
20.58	0.451077	20.58	0.4037	20.58	0.351991		0.150052		0.02
20.59	0.451191	20.59	0.403698	20.59	0.353173		0.150696		0.02
20.6	0.45118	20.6	0.403696	20.6	0.353083		0.150308		0.02
20.61	0.451478	20.61	0.403694	20.61	0.356138		0.150029		0.0200019
20.62	0.451306	20.62	0.403691	20.62	0.35442		0.150038		0.0200019
20.63	0.451221	20.63	0.40369	20.63	0.353578		0.150069		0.0200038
20.64	0.451206	20.64	0.403687	20.64	0.353447		0.150052		0.0200057
20.65	0.451003	20.65	0.403686	20.65	0.351403		0.150065		0.0200076
20.66	0.451328	20.66	0.403684	20.66	0.354724		0.150097		0.0200152
20.67	0.451141	20.67	0.403682	20.67	0.352847		0.150165		0.0200343
20.68	0.451373	20.68	0.403681	20.68	0.355221		0.150345		0.0202743
20.69	0.451177	20.69	0.403679	20.69	0.353241		0.151381		0.0210305
20.7	0.451117	20.7	0.403678	20.7	0.35264		0.16581		0.020141
20.71	0.4514	20.71	0.403678	20.71	0.355528		0.155404		0.0200267
20.72	0.451392	20.72	0.403677	20.72	0.355456		0.150551		0.0200133
20.73	0.451202	20.73	0.403677	20.73	0.353529		0.150232		0.0200076
20.74	0.451198	20.74	0.403676	20.74	0.353491		0.150119		0.0200152
20.75	0.451125	20.75	0.403676	20.75	0.352747		0.150074		0.0200267
20.76	0.451398	20.76	0.403676	20.76	0.355525		0.150051		0.0200343
20.77	0.451476	20.77	0.403677	20.77	0.356312		0.150037		0.020019
20.78	0.45117	20.78	0.403677	20.78	0.3532		0.150028		0.0200019
20.79	0.451044	20.79	0.403678	20.79	0.351914		0.150006		0.0201086
20.8	0.451009	20.8	0.403678	20.8	0.351553		0.15		0.0202095
20.81	0.451027	20.81	0.403678	20.81	0.351734		0.15		0.0202838
20.82	0.451242	20.82	0.403679	20.82	0.353907		0.15		0.0204133
20.83	0.451485	20.83	0.40368	20.83	0.356368		0.150001		0.0205867
20.84	0.451252	20.84	0.403681	20.84	0.35399		0.150002		0.0209714
20.85	0.451049	20.85	0.403681	20.85	0.351919		0.150003		0.0219295
20.86	0.451198	20.86	0.403682	20.86	0.353423		0.150004		0.0257714
20.87	0.451003	20.87	0.403682	20.87	0.351433		0.150006		0.102321
20.88	0.451387	20.88	0.403683	20.88	0.355328		0.150011		0.081788
20.89	0.451108	20.89	0.403684	20.89	0.352481		0.150025		0.0253276
20.9	0.451281	20.9	0.403685	20.9	0.354236		0.15019		0.0217981
20.91	0.450938	20.91	0.403686	20.91	0.350739		0.150757		0.0209238
20.92	0.451367	20.92	0.403686	20.92	0.355097		0.150141		0.0205638
20.93	0.451348	20.93	0.403687	20.93	0.354892		0.150022		0.0203829
20.94	0.451153	20.94	0.403688	20.94	0.352908		0.15001		0.0202819
20.95	0.451041	20.95	0.403688	20.95	0.351754		0.150005		0.0202305
20.96	0.45128	20.96	0.403689	20.96	0.354183		0.150004		0.0201638
20.97	0.451621	20.97	0.40369	20.97	0.357639		0.150003		0.0211314
20.98	0.451227	20.98	0.40369	20.98	0.353626		0.150002		0.0206876
20.99	0.451257	20.99	0.40369	20.99	0.353925		0.150001		0.020061
[truncated: 1,046,576+ more rows]

## Sheet: Fig.2a
1.83e-05	0.251995	0.998	301.204	2.52e-05	0.220269	0.991	573.761	2.5e-05	0.247764	0.991	852.122
2.29e-05	2.18325	0.948	259.242	3.21e-05	4.19552	0.958	509.635	2.61e-05	3.12936	0.966	732.647
2.59e-05	5.17544	0.902	239.667	3.48e-05	35.1168	0.875	422.407	2.76e-05	9.51912	0.912	600.318
2.89e-05	9.78982	0.848	214.277	4.62e-05	57.4045	0.8	372.388	2.94e-05	19.2184	0.849	500.604
3.55e-05	16.8434	0.799	190.555	0.000109	90.9228	0.749	338.409	3.13e-05	33.8496	0.798	422.751
7.38e-05	27.5262	0.75	175.512	0.000472	141.001	0.702	316.995	3.76e-05	55.9255	0.739	372.68
0.000266	43.4609	0.7	163.802	0.00895	201.918	0.648	300.883	7.68e-05	89.1471	0.7	354.351
0.00119	66.3403	0.649	154.105	0.0141	208.855	0.602	292.723	0.000479	138.531	0.648	336.753
0.00593	84.5104	0.599	146.866	0.0297	220.501	0.548	286.112	0.0118	194.265	0.598	322.099
0.00775	87.0165	0.549	140.795	0.0358	223.248	0.497	281.039	0.023	206.63	0.548	310.01
0.00888	88.3026	0.499	135.321	0.0419	225.733	0.448	276.343	0.0354	214.936	0.498	299.666
0.00989	89.512	0.449	131.509	0.0497	228.481	0.402	272.039	0.0421	218.469	0.45	291.509
0.0111	90.5372	0.398	128.203	0.0985	239.763	0.348	267.074	0.0513	222.552	0.402	284.34
0.019	95.1503	0.348	124.928	0.149	247.199	0.302	262.973	0.0981	236.875	0.348	276.679
0.0257	97.7827	0.298	122.286	0.2	252.969	0.248	257.868	0.149	247.318	0.297	269.571
0.0338	100.744	0.248	119.742	0.25	258.169	0.197	252.631	0.199	255.564	0.247	262.703
0.0423	102.841	0.198	116.751	0.301	262.819	0.147	246.875	0.25	263.03	0.198	255.29
0.0505	104.28	0.148	114.102	0.351	267.375	0.0975	239.534	0.3	269.905	0.148	247.096
0.1	110.214	0.0983	109.959	0.401	271.91	0.0497	228.462	0.35	276.933	0.0981	236.869
0.148	114.091	0.0488	103.974	0.451	276.638			0.4	284.05	0.0501	222.038
0.199	116.778			0.501	281.364			0.45	291.451
0.248	119.751			0.551	286.416			0.5	299.161
0.299	122.307			0.6	292.117			0.549	307.695
0.349	124.952			0.65	298.329			0.599	317.173
0.398	128.212			0.699	305.833			0.648	328.046
0.448	131.469			0.749	315.151			0.715	346.12
0.499	134.814			0.81	331.418			0.748	358.222
0.548	138.57			0.865	356.365			0.805	385.163
0.598	142.824			0.898	379.19			0.858	424.474
0.651	148.388			0.949	426.958			0.899	476.588
0.701	154.677			0.991	573.761			0.947	593.134
0.75	162.322							0.987	792.269
0.799	172.159							0.991	852.122
0.848	185.258
0.915	213.333
0.961	251.274
0.998	301.204

## Sheet: Fig.2b
800	0.00497	800	0.00309	800	2.2537e-06
799	0.00496	799	0.00308	799	3.28485e-06
798	0.00495	798	0.00306	798	4.74438e-06
797	0.00493	797	0.00304	797	6.70871e-06
796	0.00492	796	0.00302	796	9.2545e-06
795	0.00489	795	0.003	795	1.24563e-05
794	0.00487	794	0.00298	794	1.63841e-05
793	0.00485	793	0.00295	793	2.11001e-05
792	0.00482	792	0.00292	792	2.6656e-05
791	0.00479	791	0.00289	791	3.30898e-05
790	0.00476	790	0.00286	790	4.04229e-05
789	0.00473	789	0.00282	789	4.86568e-05
788	0.0047	788	0.00279	788	5.77701e-05
787	0.00466	787	0.00276	787	6.7717e-05
786	0.00463	786	0.00273	786	7.84942e-05
785	0.0046	785	0.0027	785	9.00545e-05
784	0.00457	784	0.00268	784	0.000102339
783	0.00454	783	0.00265	783	0.000115277
782	0.00452	782	0.00263	782	0.000128791
781	0.00449	781	0.00261	781	0.000142799
780	0.00446	780	0.00259	780	0.000157216
779	0.00444	779	0.00257	779	0.00017196
778	0.00442	778	0.00256	778	0.000186954
777	0.00439	777	0.00255	777	0.000202127
776	0.00437	776	0.00254	776	0.000217425
775	0.00435	775	0.00253	775	0.000232799
774	0.00433	774	0.00252	774	0.000248221
773	0.00431	773	0.00252	773	0.00026368
772	0.00429	772	0.00252	772	0.000279188
771	0.00427	771	0.00252	771	0.000294772
770	0.00425	770	0.00252	770	0.000310488
769	0.00424	769	0.00253	769	0.000326401
768	0.00422	768	0.00254	768	0.000342601
767	0.0042	767	0.00255	767	0.000359193
766	0.00419	766	0.00256	766	0.000376296
765	0.00418	765	0.00258	765	0.000394037
764	0.00417	764	0.0026	764	0.000412553
763	0.00415	763	0.00262	763	0.000431983
762	0.00415	762	0.00264	762	0.000452468
761	0.00414	761	0.00267	761	0.00047415
760	0.00413	760	0.0027	760	0.00049716
759	0.00413	759	0.00273	759	0.000521626
758	0.00412	758	0.00277	758	0.000547668
757	0.00412	757	0.00281	757	0.00057539
756	0.00412	756	0.00285	756	0.000604895
755	0.00412	755	0.00289	755	0.000636265
754	0.00413	754	0.00294	754	0.000669572
753	0.00413	753	0.003	753	0.00070488
752	0.00414	752	0.00306	752	0.000742239
751	0.00415	751	0.00312	751	0.000781688
750	0.00416	750	0.00318	750	0.000823252
749	0.00417	749	0.00325	749	0.000866954
748	0.00418	748	0.00333	748	0.000912798
747	0.0042	747	0.00341	747	0.000960785
746	0.00422	746	0.00349	746	0.00101
745	0.00424	745	0.00358	745	0.00106
744	0.00426	744	0.00368	744	0.00112
743	0.00429	743	0.00378	743	0.00117
742	0.00432	742	0.00389	742	0.00123
741	0.00435	741	0.00401	741	0.00129
740	0.00438	740	0.00414	740	0.00135
739	0.00442	739	0.00427	739	0.00142
738	0.00446	738	0.00442	738	0.00148
737	0.00451	737	0.00457	737	0.00155
736	0.00456	736	0.00474	736	0.00162
735	0.00461	735	0.00491	735	0.00169
734	0.00467	734	0.00509	734	0.00176
733	0.00473	733	0.00528	733	0.00183
732	0.0048	732	0.00548	732	0.00191
731	0.00487	731	0.00568	731	0.00198
730	0.00494	730	0.00588	730	0.00206
729	0.00501	729	0.00609	729	0.00214
728	0.00509	728	0.00628	728	0.00222
727	0.00516	727	0.00648	727	0.0023
726	0.00524	726	0.00666	726	0.00238
725	0.00532	725	0.00682	725	0.00247
724	0.00539	724	0.00697	724	0.00255
723	0.00546	723	0.0071	723	0.00264
722	0.00553	722	0.0072	722	0.00273
721	0.00559	721	0.00727	721	0.00282
720	0.00564	720	0.0073	720	0.00292
719	0.00569	719	0.0073	719	0.00301
718	0.00573	718	0.00726	718	0.00311
717	0.00577	717	0.00718	717	0.00322
716	0.0058	716	0.00707	716	0.00332
715	0.00582	715	0.00691	715	0.00343
714	0.00583	714	0.00672	714	0.00354
713	0.00584	713	0.00649	713	0.00366
712	0.00584	712	0.00623	712	0.00378
711	0.00584	711	0.00594	711	0.00391
710	0.00583	710	0.00563	710	0.00403
709	0.00582	709	0.00529	709	0.00417
708	0.00581	708	0.00495	708	0.0043
707	0.0058	707	0.00459	707	0.00444
706	0.00579	706	0.00423	706	0.00458
705	0.00578	705	0.00387	705	0.00472
704	0.00577	704	0.00352	704	0.00487
703	0.00577	703	0.00318	703	0.00501
702	0.00578	702	0.00286	702	0.00515
701	0.00578	701	0.00256	701	0.0053
700	0.0058	700	0.00227	700	0.00544
699	0.00582	699	0.00201	699	0.00557
698	0.00585	698	0.00178	698	0.0057
697	0.00588	697	0.00157	697	0.00583
696	0.00592	696	0.00139	696	0.00595
695	0.00597	695	0.00123	695	0.00606
694	0.00602	694	0.00109	694	0.00617
693	0.00608	693	0.000980546	693	0.00626
692	0.00613	692	0.000889931	692	0.00635
691	0.0062	691	0.00081884	691	0.00643
690	0.00626	690	0.000765528	690	0.00649
689	0.00631	689	0.000728262	689	0.00655
688	0.00637	688	0.000705382	688	0.0066
687	0.00642	687	0.000695346	687	0.00664
686	0.00646	686	0.000696757	686	0.00667
685	0.00649	685	0.000708387	685	0.00669
684	0.00651	684	0.000729184	684	0.0067
683	0.00652	683	0.00075827	683	0.00671
682	0.00651	682	0.000794941	682	0.00672
681	0.00648	681	0.00083864	681	0.00672
680	0.00643	680	0.000888959	680	0.00672
679	0.00636	679	0.000945604	679	0.00672
678	0.00628	678	0.00101	678	0.00672
677	0.00617	677	0.00108	677	0.00672
676	0.00604	676	0.00115	676	0.00672
675	0.00589	675	0.00123	675	0.00672
674	0.00572	674	0.00132	674	0.00673
673	0.00553	673	0.00141	673	0.00674
672	0.00533	672	0.00151	672	0.00676
671	0.00511	671	0.00162	671	0.00678
670	0.00488	670	0.00174	670	0.00681
669	0.00464	669	0.00186	669	0.00684
668	0.0044	668	0.00199	668	0.00688
667	0.00416	667	0.00212	667	0.00693
666	0.00391	666	0.00227	666	0.00698
665	0.00367	665	0.00242	665	0.00704
664	0.00343	664	0.00258	664	0.00711
663	0.00321	663	0.00275	663	0.00718
662	0.00299	662	0.00293	662	0.00727
661	0.00279	661	0.00311	661	0.00736
660	0.00261	660	0.00329	660	0.00746
659	0.00245	659	0.00347	659	0.00756
658	0.00232	658	0.00366	658	0.00768
657	0.0022	657	0.00384	657	0.0078
656	0.00211	656	0.00402	656	0.00793
655	0.00204	655	0.00419	655	0.00806
654	0.002	654	0.00436	654	0.00821
653	0.00199	653	0.00451	653	0.00836
652	0.00199	652	0.00464	652	0.00851
651	0.00203	651	0.00477	651	0.00867
650	0.00208	650	0.00487	650	0.00883
649	0.00215	649	0.00495	649	0.00899
648	0.00224	648	0.00501	648	0.00914
647	0.00235	647	0.00506	647	0.0093
646	0.00247	646	0.00508	646	0.00944
645	0.00261	645	0.00507	645	0.00958
644	0.00275	644	0.00505	644	0.00971
643	0.0029	643	0.00501	643	0.00982
642	0.00305	642	0.00495	642	0.00991
641	0.00321	641	0.00488	641	0.00998
640	0.00337	640	0.00478	640	0.01003
639	0.00353	639	0.00468	639	0.01005
638	0.00369	638	0.00457	638	0.01005
637	0.00385	637	0.00444	637	0.01002
636	0.004	636	0.00432	636	0.00996
635	0.00415	635	0.00419	635	0.00987
634	0.0043	634	0.00405	634	0.00975
633	0.00444	633	0.00392	633	0.0096
632	0.00458	632	0.00379	632	0.00943
631	0.00471	631	0.00367	631	0.00923
630	0.00484	630	0.00355	630	0.009
629	0.00497	629	0.00344	629	0.00875
628	0.0051	628	0.00333	628	0.00849
627	0.00523	627	0.00324	627	0.0082
626	0.00536	626	0.00315	626	0.0079
625	0.00549	625	0.00308	625	0.00758
624	0.00562	624	0.00301	624	0.00725
623	0.00576	623	0.00295	623	0.00691
622	0.0059	622	0.00291	622	0.00657
621	0.00605	621	0.00287	621	0.00621
620	0.00621	620	0.00284	620	0.00585
619	0.00638	619	0.00283	619	0.00548
618	0.00655	618	0.00281	618	0.00511
617	0.00672	617	0.00281	617	0.00473
616	0.0069	616	0.00281	616	0.00435
615	0.00708	615	0.00282	615	0.00397
614	0.00725	614	0.00283	614	0.00359
613	0.00742	613	0.00285	613	0.00321
612	0.00758	612	0.00287	612	0.00283
611	0.00771	611	0.00289	611	0.00245
610	0.00783	610	0.00292	610	0.00209
609	0.00791	609	0.00294	609	0.00173
608	0.00795	608	0.00297	608	0.00139
607	0.00794	607	0.00301	607	0.00106
606	0.00789	606	0.00304	606	0.000754398
605	0.00778	605	0.00308	605	0.00047418
604	0.00761	604	0.00312	604	0.00022235
603	0.00738	603	0.00316	603	2.32825e-06
602	0.00709	602	0.00321	602	-0.000182813
601	0.00674	601	0.00326	601	-0.000330466
600	0.00633	600	0.00332	600	-0.000438588
599	0.00587	599	0.00338	599	-0.000505778
598	0.00537	598	0.00345	598	-0.000531321
597	0.00483	597	0.00353	597	-0.000515208
596	0.00427	596	0.00362	596	-0.000458123
595	0.0037	595	0.00371	595	-0.000361388
594	0.00312	594	0.00382	594	-0.000226897
593	0.00256	593	0.00395	593	-5.70111e-05
592	0.00202	592	0.00408	592	0.000145558
591	0.00152	591	0.00423	591	0.000377873
590	0.00105	590	0.00439	590	0.000636901
589	0.000641555	589	0.00456	589	0.000919634
588	0.000285574	588	0.00474	588	0.00122
587	-1.12195e-05	587	0.00493	587	0.00154
586	-0.000247653	586	0.00512	586	0.00188
585	-0.000424522	585	0.00531	585	0.00223
584	-0.00054429	584	0.0055	584	0.0026
583	-0.000610622	583	0.00569	583	0.00297
582	-0.000627813	582	0.00586	582	0.00335
581	-0.0006001	581	0.00601	581	0.00375
580	-0.000530934	580	0.00613	580	0.00414
579	-0.00042223	579	0.00623	579	0.00455
578	-0.000273628	578	0.0063	578	0.00495
577	-8.1835e-05	577	0.00633	577	0.00536
576	0.000159951	576	0.00632	576	0.00577
575	0.000462488	575	0.00627	575	0.00618
574	0.000840794	574	0.00618	574	0.00657
573	0.00131	573	0.00605	573	0.00695
572	0.00191	572	0.00587	572	0.00732
571	0.00265	571	0.00567	571	0.00766
570	0.00356	570	0.00543	570	0.00797
569	0.0047	569	0.00516	569	0.00824
568	0.00608	568	0.00488	568	0.00847
567	0.00775	567	0.00458	567	0.00866
566	0.00976	566	0.00428	566	0.00878
565	0.01213	565	0.00398	565	0.00885
564	0.01493	564	0.00369	564	0.00885
563	0.01817	563	0.00342	563	0.00879
562	0.02191	562	0.00318	562	0.00865
561	0.02617	561	0.00297	561	0.00846
560	0.03099	560	0.00279	560	0.00819
559	0.03641	559	0.00266	559	0.00787
558	0.04243	558	0.00258	558	0.00749
557	0.0491	557	0.00255	557	0.00706
556	0.05642	556	0.00257	556	0.00659
555	0.06441	555	0.00265	555	0.00609
554	0.07309	554	0.0028	554	0.00556
553	0.08246	553	0.00302	553	0.00503
552	0.09252	552	0.0033	552	0.00449
551	0.10328	551	0.00367	551	0.00397
550	0.11472	550	0.00412	550	0.00346
549	0.12686	549	0.00467	549	0.00297
548	0.13966	548	0.00532	548	0.00252
547	0.15313	547	0.00609	547	0.0021
546	0.16723	546	0.00699	546	0.00172
545	0.18195	545	0.00802	545	0.00137
544	0.19727	544	0.00922	544	0.00107
543	0.21315	543	0.01059	543	0.000810411
542	0.22955	542	0.01215	542	0.000586001
541	0.24645	541	0.01391	541	0.000397121
540	0.26381	540	0.0159	540	0.000241829
539	0.28157	539	0.01814	539	0.000118848
538	0.29969	538	0.02064	538	2.81396e-05
537	0.31813	537	0.02341	537	-2.8527e-05
536	0.33683	536	0.02648	536	-4.7019e-05
535	0.35574	535	0.02986	535	-2.03239e-05
534	0.37481	534	0.03356	534	6.19064e-05
533	0.39398	533	0.03761	533	0.000213741
532	0.41322	532	0.042	532	0.000453262
531	0.43246	531	0.04676	531	0.000802767
530	0.45166	530	0.0519	530	0.00129
529	0.47077	529	0.05743	529	0.00194
528	0.48976	528	0.06336	528	0.0028
527	0.50858	527	0.0697	527	0.0039
526	0.5272	526	0.07647	526	0.00528
525	0.5456	525	0.08368	525	0.00699
524	0.56373	524	0.09134	524	0.00909
523	0.58159	523	0.09947	523	0.01162
522	0.59916	522	0.10808	522	0.01464
521	0.61641	521	0.11718	521	0.0182
520	0.63335	520	0.12681	520	0.02237
519	0.64995	519	0.13696	519	0.0272
518	0.66622	518	0.14767	518	0.03275
517	0.68216	517	0.15894	517	0.03908
516	0.69775	516	0.1708	516	0.04627
515	0.71299	515	0.18326	515	0.05435
514	0.7279	514	0.19634	514	0.0634
513	0.74246	513	0.21006	513	0.07346
512	0.75669	512	0.22444	512	0.0846
511	0.77057	511	0.23947	511	0.09686
510	0.78411	510	0.25518	510	0.11029
509	0.79731	509	0.27157	509	0.12494
508	0.81016	508	0.28864	508	0.14084
507	0.82267	507	0.30638	507	0.15801
506	0.83483	506	0.32481	506	0.17649
505	0.84665	505	0.34389	505	0.19628
504	0.85811	504	0.36363	504	0.21739
503	0.86921	503	0.38398	503	0.2398
502	0.87995	502	0.40493	502	0.26349
501	0.89032	501	0.42644	501	0.28843
500	0.90032	500	0.44846	500	0.31457
499	0.90993	499	0.47095	499	0.34184
498	0.91914	498	0.49386	498	0.37016
497	0.92795	497	0.51712	497	0.39943
496	0.93633	496	0.54066	496	0.42955
495	0.94428	495	0.56442	495	0.46038
494	0.95178	494	0.58832	494	0.49179
493	0.95881	493	0.61226	493	0.52362
492	0.96535	492	0.63618	492	0.5557
491	0.97138	491	0.65997	491	0.58786
490	0.97689	490	0.68355	490	0.61992
489	0.98184	489	0.70682	489	0.65168
488	0.98622	488	0.72969	488	0.68296
487	0.99003	487	0.75207	487	0.71356
486	0.99323	486	0.77386	486	0.7433
485	0.99582	485	0.79498	485	0.77199
484	0.99779	484	0.81534	484	0.79947
483	0.99914	483	0.83486	483	0.82557
482	0.99988	482	0.85347	482	0.85014
481	1	481	0.8711	481	0.87306
480	0.99954	480	0.88769	480	0.8942
479	0.9985	479	0.90318	479	0.91349
478	0.99693	478	0.91753	478	0.93084
477	0.99485	477	0.93072	477	0.94622
476	0.9923	476	0.94271	476	0.95959
475	0.98933	475	0.9535	475	0.97097
474	0.98598	474	0.96308	474	0.98036
473	0.98231	473	0.97146	473	0.98783
472	0.97836	472	0.97868	472	0.99342
471	0.97419	471	0.98474	471	0.99725
470	0.96985	470	0.9897	470	0.9994
469	0.96538	469	0.99361	469	1
468	0.96083	468	0.99653	468	0.99919
467	0.95623	467	0.99852	467	0.99712
466	0.95163	466	0.99965	466	0.99393
465	0.94704	465	1	465	0.9898
464	0.9425	464	0.99966	464	0.98487
463	0.938	463	0.9987	463	0.97932
462	0.93358	462	0.99721	462	0.9733
461	0.92921	461	0.99526	461	0.96696
460	0.92492	460	0.99295	460	0.96045
459	0.92068	459	0.99032	459	0.9539
458	0.9165	458	0.98747	458	0.94743
457	0.91236	457	0.98445	457	0.94115
456	0.90824	456	0.98131	456	0.93514
455	0.90414	455	0.97809	455	0.92947
454	0.90005	454	0.97484	454	0.9242
453	0.89595	453	0.97158	453	0.91937
452	0.89184	452	0.96832	452	0.91499
451	0.8877	451	0.96509	451	0.91108
450	0.88355	450	0.96186	450	0.90762
449	0.87937	449	0.95865	449	0.90459
448	0.87518	448	0.95544	448	0.90195
447	0.87098	447	0.95222	447	0.89965
446	0.86679	446	0.94897	446	0.89766
445	0.8626	445	0.94566	445	0.89589
444	0.85845	444	0.94228	444	0.89431
443	0.85433	443	0.9388	443	0.89285
442	0.85027	442	0.93523	442	0.89144
441	0.84628	441	0.93153	441	0.89005
440	0.84238	440	0.92772	440	0.8886
439	0.83857	439	0.92377	439	0.88707
438	0.83486	438	0.9197	438	0.88542
437	0.83126	437	0.91553	437	0.88362
436	0.82776	436	0.91127	436	0.88165
435	0.82438	435	0.90694	435	0.8795
434	0.82109	434	0.90257	434	0.87717
433	0.81789	433	0.89819	433	0.87467
432	0.81478	432	0.89383	432	0.87202
431	0.81172	431	0.88953	431	0.86924
430	0.8087	430	0.88532	430	0.86636
429	0.80569	429	0.88123	429	0.86341
428	0.80267	428	0.87728	428	0.86042
427	0.79963	427	0.87351	427	0.85742
426	0.79652	426	0.86993	426	0.85443
425	0.79333	425	0.86654	425	0.85147
424	0.79005	424	0.86336	424	0.84857
423	0.78664	423	0.86038	423	0.84571
422	0.78312	422	0.8576	422	0.8429
421	0.77946	421	0.85499	421	0.84014
420	0.77567	420	0.85253	420	0.83742
419	0.77176	419	0.85019	419	0.8347
418	0.76789	418	0.84796	418	0.83198
417	0.76404	417	0.84579	417	0.82923
416	0.76017	416	0.84367	416	0.82641
415	0.75628	415	0.84158	415	0.8235
414	0.75234	414	0.8395	414	0.82048
413	0.74836	413	0.83739	413	0.8173
412	0.74431	412	0.83524	412	0.81396
411	0.74018	411	0.83303	411	0.81043
410	0.73597	410	0.83074	410	0.80671
409	0.73167	409	0.82835	409	0.80282
408	0.72727	408	0.82584	408	0.79876
407	0.72276	407	0.8232	407	0.79455
406	0.71812	406	0.8204	406	0.79022
405	0.71336	405	0.81744	405	0.78577
404	0.70846	404	0.8143	404	0.78123
403	0.70342	403	0.81095	403	0.77661
402	0.69824	402	0.8074	402	0.77194
401	0.69292	401	0.80362	401	0.76722
400	0.68747	400	0.79959	400	0.7625
399	0.68191	399	0.79531	399	0.75778
398	0.67626	398	0.79076	398	0.75309
397	0.67055	397	0.78593	397	0.74844
396	0.66485	396	0.78081	396	0.74384
395	0.6592	395	0.77543	395	0.7393
394	0.65367	394	0.76981	394	0.73481
393	0.64814	393	0.76396	393	0.73036
392	0.64262	392	0.75792	392	0.72594
391	0.63709	391	0.75172	391	0.72152
390	0.63156	390	0.74538	390	0.71709
389	0.62617	389	0.73893	389	0.71262
388	0.62083	388	0.7324	388	0.70807
387	0.6155	387	0.72581	387	0.70343
386	0.61012	386	0.71917	386	0.69866
385	0.60466	385	0.71251	385	0.69375
384	0.59909	384	0.70585	384	0.68865
383	0.59338	383	0.69922	383	0.68335
382	0.58753	382	0.69262	382	0.67781
381	0.58144	381	0.68607	381	0.67201
380	0.57514	380	0.67957	380	0.66592
379	0.56865	379	0.67312	379	0.65955
378	0.56199	378	0.66671	378	0.65289
377	0.55517	377	0.66033	377	0.64597
376	0.54823	376	0.65397	376	0.63882
375	0.54118	375	0.64762	375	0.63145
374	0.53406	374	0.64126	374	0.62391
373	0.52688	373	0.63487	373	0.61621
372	0.51968	372	0.62842	372	0.6084
371	0.5125	371	0.62192	371	0.60049
370	0.50536	370	0.61534	370	0.59252
369	0.49829	369	0.60865	369	0.58451
368	0.49133	368	0.60182	368	0.57648
367	0.48452	367	0.59484	367	0.56845
366	0.4779	366	0.58767	366	0.56043
365	0.4715	365	0.5803	365	0.55244
364	0.46517	364	0.5727	364	0.54447
363	0.45889	363	0.56485	363	0.53654
362	0.45267	362	0.55676	362	0.52864
361	0.44647	361	0.54844	361	0.52076
360	0.44029	360	0.53989	360	0.5129
359	0.43411	359	0.53111	359	0.50504
358	0.42789	358	0.52213	358	0.49719
357	0.42161	357	0.51296	357	0.48933
356	0.41532	356	0.50364	356	0.48145
355	0.40904	355	0.49418	355	0.47357
354	0.40276	354	0.48462	354	0.46567
353	0.39647	353	0.47498	353	0.45777
352	0.39019	352	0.46528	352	0.44985
351	0.38391	351	0.45553	351	0.44193
350	0.37762	350	0.44574	350	0.43401
349	0.37134	349	0.4359	349	0.42611
348	0.36506	348	0.42603	348	0.41821
347	0.35877	347	0.41611	347	0.41034
346	0.35249	346	0.40616	346	0.40249
345	0.34621	345	0.39615	345	0.39464
344	0.33992	344	0.38609	344	0.38679
343	0.33364	343	0.37598	343	0.37894
342	0.32736	342	0.36581	342	0.37107
341	0.32107	341	0.35559	341	0.36316
340	0.31479	340	0.34532	340	0.35522
339	0.30851	339	0.33502	339	0.34722
338	0.30222	338	0.32469	338	0.33917
337	0.29594	337	0.31437	337	0.33105
336	0.28966	336	0.30407	336	0.32286
335	0.28337	335	0.29381	335	0.31461
334	0.27709	334	0.28365	334	0.30628
333	0.27081	333	0.2736	333	0.2979
332	0.26452	332	0.26371	332	0.28945
331	0.25824	331	0.254	331	0.28096
330	0.25196	330	0.24445	330	0.27243
329	0.24568	329	0.23509	329	0.26388
328	0.23952	328	0.22591	328	0.25535
327	0.23345	327	0.21688	327	0.24689
326	0.22741	326	0.208	326	0.23851
325	0.22136	325	0.19924	325	0.23024
324	0.21523	324	0.19059	324	0.22209
323	0.20898	323	0.18201	323	0.21407
322	0.20258	322	0.17348	322	0.20617
321	0.19596	321	0.16496	321	0.1984
320	0.1891	320	0.15643	320	0.19075
319	0.18197	319	0.14787	319	0.18321
318	0.17453	318	0.13925	318	0.17577
317	0.16677	317	0.13056	317	0.16842
316	0.1587	316	0.12181	316	0.16113
315	0.15031	315	0.113	315	0.15389
314	0.14162	314	0.10416	314	0.14667
313	0.13267	313	0.09531	313	0.13944
312	0.1235	312	0.08651	312	0.13219
311	0.11417	311	0.07781	311	0.12489
310	0.10476	310	0.06929	310	0.11752
309	0.09534	309	0.061	309	0.11009
308	0.08602	308	0.05302	308	0.10258
307	0.0769	307	0.04541	307	0.09502
306	0.06809	306	0.03825	306	0.08742
305	0.05971	305	0.03161	305	0.07981
304	0.05189	304	0.02554	304	0.07224
303	0.04455	303	0.0201	303	0.06475
302	0.03774	302	0.01531	302	0.0574
301	0.03149	301	0.01119	301	0.05022
300	0.02583	300	0.00774	300	0.04327
299	0.02075	299	0.00495	299	0.03662
298	0.01626	298	0.00278	298	0.03032
297	0.01234	297	0.00118	297	0.02445
296	0.00898	296	9.87471e-05	296	0.01905
295	0.00614	295	-0.000531511	295	0.01418
294	0.00378	294	-0.000783375	294	0.00986
293	0.00187	293	-0.000732168	293	0.00612
292	0.00035048	292	-0.000453209	292	0.00295
291	-0.000811976	291	-1.89418e-05	291	0.000347648
290	-0.00167	290	0.000503711	290	-0.0017
289	-0.00226	289	0.00106	289	-0.00322
288	-0.00263	288	0.00159	288	-0.00425
287	-0.00281	287	0.00206	287	-0.00484
286	-0.00285	286	0.00245	286	-0.00505
285	-0.00275	285	0.00274	285	-0.00491
284	-0.00256	284	0.00292	284	-0.0045
283	-0.00229	283	0.003	283	-0.00386
282	-0.00195	282	0.003	282	-0.00306
281	-0.00156	281	0.00292	281	-0.00214
280	-0.00113	280	0.00279	280	-0.00115
279	-0.000671508	279	0.00263	279	-0.000135569
278	-0.000185679	278	0.00244	278	0.000869493
277	0.00031851	277	0.00226	277	0.00184
276	0.000835101	276	0.00209	276	0.00274
275	0.00136	275	0.00194	275	0.00358
274	0.00188	274	0.00183	274	0.00432
273	0.0024	273	0.00177	273	0.00498
272	0.00291	272	0.00175	272	0.00553
271	0.00339	271	0.00178	271	0.00598
270	0.00385	270	0.00187	270	0.00633
269	0.00428	269	0.002	269	0.00657
268	0.00467	268	0.00219	268	0.00672
267	0.00502	267	0.00242	267	0.00677
266	0.00532	266	0.00269	266	0.00674
265	0.00557	265	0.003	265	0.00663
264	0.00577	264	0.00334	264	0.00646
263	0.00593	263	0.00371	263	0.00624
262	0.00603	262	0.0041	262	0.00599
261	0.00609	261	0.00451	261	0.00571
260	0.0061	260	0.00494	260	0.00541
259	0.00608	259	0.00538	259	0.00511
258	0.00604	258	0.00581	258	0.00482
257	0.00597	257	0.00623	257	0.00455
256	0.00588	256	0.00663	256	0.0043
255	0.00579	255	0.007	255	0.00407
254	0.0057	254	0.00734	254	0.00388
253	0.0056	253	0.00765	253	0.00372
252	0.00551	252	0.00792	252	0.00359
251	0.00543	251	0.00815	251	0.00349
250	0.00537	250	0.00834	250	0.00341

## Sheet: Fig.2c
1.55	0.12403	1.55	0.00629	1.55	0.00785
1.55194	0.124	1.55194	0.00637	1.55194	0.00775
1.55388	0.12393	1.55388	0.00645	1.55388	0.00762
1.55583	0.12384	1.55583	0.00654	1.55583	0.00744
1.55779	0.12372	1.55779	0.00663	1.55779	0.00722
1.55975	0.12356	1.55975	0.00673	1.55975	0.00697
1.56171	0.12338	1.56171	0.00684	1.56171	0.00667
1.56368	0.12317	1.56368	0.00696	1.56368	0.00634
1.56566	0.12294	1.56566	0.00709	1.56566	0.00598
1.56764	0.12268	1.56764	0.00722	1.56764	0.0056
1.56962	0.12241	1.56962	0.00737	1.56962	0.00521
1.57161	0.12213	1.57161	0.00752	1.57161	0.00481
1.5736	0.12185	1.5736	0.00769	1.5736	0.00441
1.5756	0.12157	1.5756	0.00786	1.5756	0.00402
1.57761	0.12129	1.57761	0.00804	1.57761	0.00365
1.57962	0.12101	1.57962	0.00823	1.57962	0.0033
1.58163	0.12075	1.58163	0.00843	1.58163	0.00297
1.58365	0.12049	1.58365	0.00864	1.58365	0.00267
1.58568	0.12024	1.58568	0.00885	1.58568	0.00239
1.58771	0.12	1.58771	0.00907	1.58771	0.00215
1.58974	0.11978	1.58974	0.00929	1.58974	0.00193
1.59178	0.11956	1.59178	0.00951	1.59178	0.00175
1.59383	0.11936	1.59383	0.00974	1.59383	0.0016
1.59588	0.11916	1.59588	0.00997	1.59588	0.00149
1.59794	0.11898	1.59794	0.0102	1.59794	0.0014
1.6	0.1188	1.6	0.01043	1.6	0.00135
1.60207	0.11863	1.60207	0.01067	1.60207	0.00133
1.60414	0.11847	1.60414	0.0109	1.60414	0.00135
1.60622	0.11832	1.60622	0.01113	1.60622	0.0014
1.6083	0.11817	1.6083	0.01137	1.6083	0.00148
1.61039	0.11803	1.61039	0.0116	1.61039	0.0016
1.61248	0.1179	1.61248	0.01184	1.61248	0.00175
1.61458	0.11779	1.61458	0.01208	1.61458	0.00194
1.61669	0.11768	1.61669	0.01233	1.61669	0.00217
1.6188	0.11758	1.6188	0.01258	1.6188	0.00244
1.62092	0.1175	1.62092	0.01284	1.62092	0.00274
1.62304	0.11743	1.62304	0.0131	1.62304	0.00309
1.62516	0.11737	1.62516	0.01338	1.62516	0.00348
1.6273	0.11733	1.6273	0.01366	1.6273	0.00391
1.62943	0.11731	1.62943	0.01396	1.62943	0.00438
1.63158	0.11731	1.63158	0.01428	1.63158	0.0049
1.63373	0.11732	1.63373	0.0146	1.63373	0.00547
1.63588	0.11736	1.63588	0.01495	1.63588	0.00608
1.63804	0.11741	1.63804	0.01531	1.63804	0.00674
1.64021	0.11749	1.64021	0.01569	1.64021	0.00744
1.64238	0.11758	1.64238	0.01608	1.64238	0.0082
1.64456	0.1177	1.64456	0.0165	1.64456	0.009
1.64675	0.11785	1.64675	0.01694	1.64675	0.00986
1.64894	0.11801	1.64894	0.01739	1.64894	0.01076
1.65113	0.1182	1.65113	0.01787	1.65113	0.01172
1.65333	0.11841	1.65333	0.01837	1.65333	0.01273
1.65554	0.11864	1.65554	0.01889	1.65554	0.0138
1.65775	0.1189	1.65775	0.01943	1.65775	0.01492
1.65997	0.11918	1.65997	0.01999	1.65997	0.0161
1.6622	0.11949	1.6622	0.02057	1.6622	0.01734
1.66443	0.11983	1.66443	0.02117	1.66443	0.01866
1.66667	0.1202	1.66667	0.02179	1.66667	0.02004
1.66891	0.1206	1.66891	0.02243	1.66891	0.0215
1.67116	0.12103	1.67116	0.02308	1.67116	0.02305
1.67341	0.1215	1.67341	0.02376	1.67341	0.02469
1.67568	0.12201	1.67568	0.02444	1.67568	0.02641
1.67794	0.12256	1.67794	0.02515	1.67794	0.02823
1.68022	0.12315	1.68022	0.02587	1.68022	0.03015
1.6825	0.12378	1.6825	0.0266	1.6825	0.03216
1.68478	0.12446	1.68478	0.02734	1.68478	0.03426
1.68707	0.12519	1.68707	0.0281	1.68707	0.03645
1.68937	0.12597	1.68937	0.02887	1.68937	0.03871
1.69168	0.12678	1.69168	0.02965	1.69168	0.04103
1.69399	0.12764	1.69399	0.03043	1.69399	0.04339
1.69631	0.12853	1.69631	0.03123	1.69631	0.04577
1.69863	0.12946	1.69863	0.03204	1.69863	0.04815
1.70096	0.1304	1.70096	0.03285	1.70096	0.05048
1.7033	0.13136	1.7033	0.03368	1.7033	0.05275
1.70564	0.13233	1.70564	0.03451	1.70564	0.05492
1.70799	0.13329	1.70799	0.03536	1.70799	0.05695
1.71034	0.13423	1.71034	0.03622	1.71034	0.05881
1.71271	0.13515	1.71271	0.03709	1.71271	0.06045
1.71508	0.13603	1.71508	0.03797	1.71508	0.06185
1.71745	0.13686	1.71745	0.03887	1.71745	0.06298
1.71983	0.13764	1.71983	0.03978	1.71983	0.06379
1.72222	0.13835	1.72222	0.04071	1.72222	0.06426
1.72462	0.13899	1.72462	0.04167	1.72462	0.06437
1.72702	0.13955	1.72702	0.04264	1.72702	0.0641
1.72943	0.14003	1.72943	0.04364	1.72943	0.06342
1.73184	0.14044	1.73184	0.04466	1.73184	0.06233
1.73427	0.14076	1.73427	0.0457	1.73427	0.06082
1.73669	0.14102	1.73669	0.04677	1.73669	0.0589
1.73913	0.1412	1.73913	0.04787	1.73913	0.05657
1.74157	0.14132	1.74157	0.04899	1.74157	0.05384
1.74402	0.14138	1.74402	0.05015	1.74402	0.05074
1.74648	0.14141	1.74648	0.05132	1.74648	0.04728
1.74894	0.14141	1.74894	0.05252	1.74894	0.04351
1.75141	0.14139	1.75141	0.05375	1.75141	0.03945
1.75389	0.14136	1.75389	0.05499	1.75389	0.03514
1.75637	0.14134	1.75637	0.05624	1.75637	0.03064
1.75887	0.14134	1.75887	0.0575	1.75887	0.02599
1.76136	0.14138	1.76136	0.05877	1.76136	0.02124
1.76387	0.14146	1.76387	0.06003	1.76387	0.01646
1.76638	0.14159	1.76638	0.06129	1.76638	0.01169
1.7689	0.14179	1.7689	0.06253	1.7689	0.00699
1.77143	0.14205	1.77143	0.06374	1.77143	0.00243
1.77396	0.14239	1.77396	0.06492	1.77396	-0.00195
1.7765	0.14279	1.7765	0.06606	1.7765	-0.00608
1.77905	0.14327	1.77905	0.06716	1.77905	-0.00994
1.78161	0.14382	1.78161	0.0682	1.78161	-0.01346
1.78417	0.14444	1.78417	0.06918	1.78417	-0.01662
1.78674	0.1451	1.78674	0.0701	1.78674	-0.01941
1.78932	0.14581	1.78932	0.07095	1.78932	-0.02179
1.79191	0.14656	1.79191	0.07172	1.79191	-0.02377
1.7945	0.14732	1.7945	0.07242	1.7945	-0.02535
1.7971	0.14807	1.7971	0.07305	1.7971	-0.02655
1.79971	0.14881	1.79971	0.0736	1.79971	-0.02739
1.80233	0.14951	1.80233	0.07408	1.80233	-0.02789
1.80495	0.15014	1.80495	0.0745	1.80495	-0.02808
1.80758	0.15069	1.80758	0.07485	1.80758	-0.02799
1.81022	0.15113	1.81022	0.07514	1.81022	-0.02766
1.81287	0.15145	1.81287	0.07539	1.81287	-0.0271
1.81552	0.15162	1.81552	0.07559	1.81552	-0.02635
1.81818	0.15161	1.81818	0.07576	1.81818	-0.02542
1.82085	0.15143	1.82085	0.0759	1.82085	-0.02434
1.82353	0.15103	1.82353	0.07602	1.82353	-0.02312
1.82622	0.15042	1.82622	0.07614	1.82622	-0.02177
1.82891	0.14959	1.82891	0.07626	1.82891	-0.02031
1.83161	0.14852	1.83161	0.07638	1.83161	-0.01873
1.83432	0.1472	1.83432	0.07652	1.83432	-0.01705
1.83704	0.14565	1.83704	0.07668	1.83704	-0.01527
1.83976	0.14385	1.83976	0.07686	1.83976	-0.01339
1.8425	0.14182	1.8425	0.07708	1.8425	-0.01142
1.84524	0.13957	1.84524	0.07734	1.84524	-0.00936
1.84799	0.1371	1.84799	0.07764	1.84799	-0.0072
1.85075	0.13445	1.85075	0.07798	1.85075	-0.00495
1.85351	0.13161	1.85351	0.07836	1.85351	-0.00261
1.85629	0.12864	1.85629	0.0788	1.85629	-0.000178424
1.85907	0.12554	1.85907	0.07928	1.85907	0.00234
1.86186	0.12237	1.86186	0.07982	1.86186	0.00495
1.86466	0.11914	1.86466	0.08041	1.86466	0.00764
1.86747	0.11591	1.86747	0.08105	1.86747	0.01039
1.87029	0.11273	1.87029	0.08175	1.87029	0.0132
1.87311	0.10963	1.87311	0.0825	1.87311	0.01604
1.87595	0.10667	1.87595	0.0833	1.87595	0.01891
1.87879	0.1039	1.87879	0.08417	1.87879	0.02177
1.88164	0.10138	1.88164	0.08509	1.88164	0.0246
1.8845	0.09916	1.8845	0.08606	1.8845	0.02739
1.88737	0.09727	1.88737	0.08709	1.88737	0.03009
1.89024	0.09577	1.89024	0.08817	1.89024	0.03268
1.89313	0.09468	1.89313	0.0893	1.89313	0.03514
1.89602	0.09402	1.89602	0.09048	1.89602	0.03743
1.89893	0.0938	1.89893	0.0917	1.89893	0.03954
1.90184	0.09401	1.90184	0.09294	1.90184	0.04145
1.90476	0.09464	1.90476	0.09421	1.90476	0.04312
1.90769	0.09565	1.90769	0.09548	1.90769	0.04455
1.91063	0.09701	1.91063	0.09676	1.91063	0.04573
1.91358	0.09867	1.91358	0.09802	1.91358	0.04663
1.91654	0.10058	1.91654	0.09924	1.91654	0.04727
1.9195	0.1027	1.9195	0.10041	1.9195	0.04764
1.92248	0.10497	1.92248	0.10152	1.92248	0.04774
1.92547	0.10734	1.92547	0.10253	1.92547	0.04758
1.92846	0.10979	1.92846	0.10345	1.92846	0.04716
1.93146	0.11228	1.93146	0.10423	1.93146	0.04652
1.93448	0.11476	1.93448	0.10488	1.93448	0.04565
1.9375	0.11722	1.9375	0.10537	1.9375	0.04459
1.94053	0.11964	1.94053	0.1057	1.94053	0.04335
1.94357	0.122	1.94357	0.10584	1.94357	0.04196
1.94662	0.12429	1.94662	0.10578	1.94662	0.04045
1.94969	0.1265	1.94969	0.10553	1.94969	0.03883
1.95276	0.12863	1.95276	0.10508	1.95276	0.03714
1.95584	0.13068	1.95584	0.10442	1.95584	0.03541
1.95893	0.13265	1.95893	0.10356	1.95893	0.03365
1.96203	0.13455	1.96203	0.1025	1.96203	0.03191
1.96513	0.13638	1.96513	0.10125	1.96513	0.0302
1.96825	0.13816	1.96825	0.09981	1.96825	0.02855
1.97138	0.13989	1.97138	0.0982	1.97138	0.02698
1.97452	0.14159	1.97452	0.09642	1.97452	0.0255
1.97767	0.14327	1.97767	0.09448	1.97767	0.02414
1.98083	0.14495	1.98083	0.09241	1.98083	0.02291
1.984	0.14663	1.984	0.09019	1.984	0.02182
1.98718	0.14835	1.98718	0.08785	1.98718	0.02088
1.99037	0.15011	1.99037	0.0854	1.99037	0.02008
1.99357	0.15191	1.99357	0.08283	1.99357	0.01944
1.99678	0.15378	1.99678	0.08016	1.99678	0.01894
2	0.1557	2	0.07739	2	0.01858
2.00323	0.15769	2.00323	0.07451	2.00323	0.01836
2.00647	0.15972	2.00647	0.07154	2.00647	0.01827
2.00972	0.1618	2.00972	0.06847	2.00972	0.01828
2.01299	0.16388	2.01299	0.0653	2.01299	0.01841
2.01626	0.16596	2.01626	0.06204	2.01626	0.01862
2.01954	0.16797	2.01954	0.05869	2.01954	0.01892
2.02284	0.16989	2.02284	0.05527	2.02284	0.01928
2.02614	0.17166	2.02614	0.05178	2.02614	0.01971
2.02946	0.17323	2.02946	0.04824	2.02946	0.02019
2.03279	0.17452	2.03279	0.04468	2.03279	0.02071
2.03612	0.17549	2.03612	0.04113	2.03612	0.02128
2.03947	0.17606	2.03947	0.03762	2.03947	0.02188
2.04283	0.17617	2.04283	0.0342	2.04283	0.02251
2.0462	0.17576	2.0462	0.03091	2.0462	0.02318
2.04959	0.17477	2.04959	0.02782	2.04959	0.02389
2.05298	0.17315	2.05298	0.02497	2.05298	0.02463
2.05638	0.17086	2.05638	0.02243	2.05638	0.02542
2.0598	0.16786	2.0598	0.02027	2.0598	0.02627
2.06323	0.16413	2.06323	0.01852	2.06323	0.02719
2.06667	0.15965	2.06667	0.01726	2.06667	0.02818
2.07012	0.15442	2.07012	0.01649	2.07012	0.02926
2.07358	0.14845	2.07358	0.01626	2.07358	0.03045
2.07705	0.14176	2.07705	0.01657	2.07705	0.03176
2.08054	0.13439	2.08054	0.0174	2.08054	0.0332
2.08403	0.12638	2.08403	0.01873	2.08403	0.03479
2.08754	0.1178	2.08754	0.02052	2.08754	0.03654
2.09106	0.1087	2.09106	0.02273	2.09106	0.03846
2.09459	0.09917	2.09459	0.02531	2.09459	0.04053
2.09814	0.08928	2.09814	0.02819	2.09814	0.04277
2.10169	0.07914	2.10169	0.03132	2.10169	0.04515
2.10526	0.06882	2.10526	0.03467	2.10526	0.04766
2.10884	0.05843	2.10884	0.03817	2.10884	0.05026
2.11244	0.04805	2.11244	0.04179	2.11244	0.05293
2.11604	0.03776	2.11604	0.0455	2.11604	0.05562
2.11966	0.02764	2.11966	0.04927	2.11966	0.05828
2.12329	0.01773	2.12329	0.05308	2.12329	0.06086
2.12693	0.00805	2.12693	0.05691	2.12693	0.06331
2.13058	7.00481e-05	2.13058	0.06076	2.13058	0.06557
2.13425	0.01024	2.13425	0.0646	2.13425	0.06759
2.13793	0.01916	2.13793	0.06843	2.13793	0.0693
2.14162	0.02794	2.14162	0.07224	2.14162	0.07066
2.14533	0.0367	2.14533	0.07601	2.14533	0.07161
2.14905	0.0456	2.14905	0.07973	2.14905	0.07213
2.15278	0.05483	2.15278	0.08338	2.15278	0.07217
2.15652	0.06456	2.15652	0.08693	2.15652	0.07171
2.16028	0.07499	2.16028	0.09037	2.16028	0.07073
2.16405	0.08631	2.16405	0.09365	2.16405	0.06924
2.16783	0.09868	2.16783	0.09674	2.16783	0.06724
2.17163	0.11225	2.17163	0.09961	2.17163	0.06476
2.17544	0.12713	2.17544	0.10221	2.17544	0.06181
2.17926	0.14339	2.17926	0.10451	2.17926	0.05846
2.1831	0.16108	2.1831	0.10645	2.1831	0.05476
2.18695	0.18022	2.18695	0.10802	2.18695	0.05078
2.19081	0.2008	2.19081	0.10916	2.19081	0.04661
2.19469	0.22281	2.19469	0.10984	2.19469	0.04235
2.19858	0.24619	2.19858	0.11004	2.19858	0.03811
2.20249	0.2709	2.20249	0.10974	2.20249	0.03401
2.20641	0.29686	2.20641	0.10892	2.20641	0.03019
2.21034	0.32402	2.21034	0.10759	2.21034	0.02677
2.21429	0.35228	2.21429	0.10573	2.21429	0.0239
2.21825	0.38158	2.21825	0.10337	2.21825	0.02172
2.22222	0.41183	2.22222	0.10053	2.22222	0.02034
2.22621	0.44296	2.22621	0.09724	2.22621	0.01988
2.23022	0.47488	2.23022	0.09355	2.23022	0.02042
2.23423	0.50751	2.23423	0.08951	2.23423	0.02202
2.23827	0.54079	2.23827	0.08518	2.23827	0.02471
2.24231	0.57464	2.24231	0.08062	2.24231	0.02851
2.24638	0.609	2.24638	0.07592	2.24638	0.03341
2.25045	0.64378	2.25045	0.07115	2.25045	0.03939
2.25455	0.67894	2.25455	0.06638	2.25455	0.04644
2.25865	0.7144	2.25865	0.06171	2.25865	0.05453
2.26277	0.7501	2.26277	0.05719	2.26277	0.06364
2.26691	0.78599	2.26691	0.05291	2.26691	0.07378
2.27106	0.822	2.27106	0.0489	2.27106	0.08492
2.27523	0.85808	2.27523	0.04523	2.27523	0.09706
2.27941	0.89416	2.27941	0.04191	2.27941	0.1102
2.28361	0.9302	2.28361	0.03896	2.28361	0.12432
2.28782	0.96613	2.28782	0.0364	2.28782	0.13943
2.29205	1.00189	2.29205	0.03422	2.29205	0.1555
2.2963	1.03743	2.2963	0.03241	2.2963	0.17252
2.30056	1.0727	2.30056	0.03098	2.30056	0.19048
2.30483	1.10764	2.30483	0.02995	2.30483	0.20933
2.30912	1.14219	2.30912	0.02934	2.30912	0.22906
2.31343	1.17631	2.31343	0.02922	2.31343	0.24963
2.31776	1.20995	2.31776	0.02969	2.31776	0.27101
2.3221	1.24307	2.3221	0.03087	2.3221	0.29316
2.32645	1.27562	2.32645	0.03292	2.32645	0.31604
2.33083	1.30756	2.33083	0.03604	2.33083	0.33963
2.33522	1.33887	2.33522	0.04043	2.33522	0.36387
2.33962	1.36952	2.33962	0.04629	2.33962	0.38876
2.34405	1.39948	2.34405	0.0538	2.34405	0.41424
2.34848	1.42873	2.34848	0.0631	2.34848	0.44031
2.35294	1.45727	2.35294	0.07431	2.35294	0.46694
2.35741	1.48509	2.35741	0.08748	2.35741	0.4941
2.3619	1.51218	2.3619	0.10265	2.3619	0.52179
2.36641	1.53855	2.36641	0.11978	2.36641	0.55
2.37094	1.5642	2.37094	0.13886	2.37094	0.57872
2.37548	1.58914	2.37548	0.15984	2.37548	0.60794
2.38004	1.61338	2.38004	0.18265	2.38004	0.63767
2.38462	1.63694	2.38462	0.20723	2.38462	0.66791
2.38921	1.65984	2.38921	0.23352	2.38921	0.69865
2.39382	1.68209	2.39382	0.26145	2.39382	0.7299
2.39845	1.70371	2.39845	0.29095	2.39845	0.76166
2.4031	1.72472	2.4031	0.32197	2.4031	0.79394
2.40777	1.74513	2.40777	0.35444	2.40777	0.82674
2.41245	1.76498	2.41245	0.38829	2.41245	0.86005
2.41715	1.78427	2.41715	0.42348	2.41715	0.89386
2.42188	1.80303	2.42188	0.45993	2.42188	0.92818
2.42661	1.82125	2.42661	0.49758	2.42661	0.96298
2.43137	1.83897	2.43137	0.53637	2.43137	0.99826
2.43615	1.85619	2.43615	0.57623	2.43615	1.03398
2.44094	1.87293	2.44094	0.61709	2.44094	1.07012
2.44576	1.88918	2.44576	0.65888	2.44576	1.10666
2.45059	1.90496	2.45059	0.70151	2.45059	1.14354
2.45545	1.92028	2.45545	0.7449	2.45545	1.18074
2.46032	1.93514	2.46032	0.78896	2.46032	1.2182
2.46521	1.94955	2.46521	0.8336	2.46521	1.25586
2.47012	1.9635	2.47012	0.8787	2.47012	1.29366
2.47505	1.977	2.47505	0.92416	2.47505	1.33155
2.48	1.99004	2.48	0.96986	2.48	1.36946
2.48497	2.00263	2.48497	1.01569	2.48497	1.4073
2.48996	2.01476	2.48996	1.0615	2.48996	1.44501
2.49497	2.02642	2.49497	1.10718	2.49497	1.48251
2.5	2.0376	2.5	1.15258	2.5	1.51971
2.50505	2.04829	2.50505	1.19756	2.50505	1.55654
2.51012	2.05848	2.51012	1.24198	2.51012	1.5929
2.51521	2.06816	2.51521	1.2857	2.51521	1.62871
2.52033	2.07731	2.52033	1.32857	2.52033	1.6639
2.52546	2.0859	2.52546	1.37046	2.52546	1.69837
2.53061	2.09393	2.53061	1.41123	2.53061	1.73204
2.53579	2.10137	2.53579	1.45074	2.53579	1.76483
2.54098	2.10822	2.54098	1.48886	2.54098	1.79667
2.5462	2.11444	2.5462	1.52548	2.5462	1.82748
2.55144	2.12003	2.55144	1.56048	2.55144	1.85719
2.5567	2.12498	2.5567	1.59376	2.5567	1.88574
2.56198	2.12928	2.56198	1.62523	2.56198	1.91306
2.56729	2.13292	2.56729	1.6548	2.56729	1.9391
2.57261	2.13592	2.57261	1.68242	2.57261	1.96382
2.57796	2.13827	2.57796	1.70802	2.57796	1.98717
2.58333	2.14	2.58333	1.73156	2.58333	2.00912
2.58873	2.14113	2.58873	1.75303	2.58873	2.02965
2.59414	2.14168	2.59414	1.77241	2.59414	2.04873
2.59958	2.14168	2.59958	1.7897	2.59958	2.06637
2.60504	2.14118	2.60504	1.80494	2.60504	2.08256
2.61053	2.14023	2.61053	1.81815	2.61053	2.09731
2.61603	2.13886	2.61603	1.82939	2.61603	2.11064
2.62156	2.13713	2.62156	1.83873	2.62156	2.12258
2.62712	2.13509	2.62712	1.84625	2.62712	2.13317
2.6327	2.1328	2.6327	1.85204	2.6327	2.14245
2.6383	2.13031	2.6383	1.85621	2.6383	2.15048
2.64392	2.12766	2.64392	1.85889	2.64392	2.15732
2.64957	2.12491	2.64957	1.86019	2.64957	2.16304
2.65525	2.1221	2.65525	1.86026	2.65525	2.16772
2.66094	2.11925	2.66094	1.85924	2.66094	2.17144
2.66667	2.11642	2.66667	1.85728	2.66667	2.17428
2.67241	2.11361	2.67241	1.85453	2.67241	2.17634
2.67819	2.11084	2.67819	1.85114	2.67819	2.17771
2.68398	2.10814	2.68398	1.84727	2.68398	2.17847
2.6898	2.10549	2.6898	1.84306	2.6898	2.17871
2.69565	2.1029	2.69565	1.83865	2.69565	2.17854
2.70153	2.10037	2.70153	1.83416	2.70153	2.178
2.70742	2.09788	2.70742	1.82973	2.70742	2.1772
2.71335	2.09543	2.71335	1.82546	2.71335	2.17621
2.7193	2.09299	2.7193	1.82143	2.7193	2.17507
2.72527	2.09056	2.72527	1.81774	2.72527	2.17383
2.73128	2.08812	2.73128	1.81443	2.73128	2.17255
2.73731	2.08566	2.73731	1.81155	2.73731	2.17125
2.74336	2.08317	2.74336	1.80913	2.74336	2.16995
2.74945	2.08064	2.74945	1.80718	2.74945	2.16867
2.75556	2.07808	2.75556	1.80569	2.75556	2.16739
2.76169	2.07547	2.76169	1.80464	2.76169	2.16613
2.76786	2.07284	2.76786	1.80399	2.76786	2.16486
2.77405	2.07017	2.77405	1.80371	2.77405	2.16357
2.78027	2.0675	2.78027	1.80374	2.78027	2.16223
2.78652	2.06482	2.78652	1.80401	2.78652	2.16083
2.79279	2.06216	2.79279	1.80448	2.79279	2.15932
2.7991	2.05954	2.7991	1.80508	2.7991	2.1577
2.80543	2.05697	2.80543	1.80574	2.80543	2.15595
2.81179	2.05447	2.81179	1.80641	2.81179	2.15404
2.81818	2.05205	2.81818	1.80703	2.81818	2.15198
2.8246	2.04974	2.8246	1.80757	2.8246	2.14974
2.83105	2.04753	2.83105	1.80798	2.83105	2.14735
2.83753	2.04545	2.83753	1.80822	2.83753	2.14482
2.84404	2.04349	2.84404	1.8083	2.84404	2.14217
2.85057	2.04165	2.85057	1.80817	2.85057	2.1394
2.85714	2.03993	2.85714	1.80785	2.85714	2.13658
2.86374	2.03831	2.86374	1.80735	2.86374	2.13372
2.87037	2.03678	2.87037	1.80667	2.87037	2.13088
2.87703	2.03531	2.87703	1.80585	2.87703	2.12809
2.88372	2.03388	2.88372	1.80492	2.88372	2.1254
2.89044	2.03246	2.89044	1.80391	2.89044	2.12284
2.8972	2.03103	2.8972	1.80285	2.8972	2.12046
2.90398	2.02955	2.90398	1.80177	2.90398	2.11827
2.9108	2.02798	2.9108	1.8007	2.9108	2.11632
2.91765	2.0263	2.91765	1.79966	2.91765	2.11461
2.92453	2.02449	2.92453	1.79867	2.92453	2.11315
2.93144	2.02251	2.93144	1.79773	2.93144	2.11194
2.93839	2.02036	2.93839	1.79684	2.93839	2.11098
2.94537	2.01803	2.94537	1.796	2.94537	2.11024
2.95238	2.01552	2.95238	1.79519	2.95238	2.10968
2.95943	2.01284	2.95943	1.79439	2.95943	2.10929
2.96651	2.0102	2.96651	1.79358	2.96651	2.10902
2.97362	2.00755	2.97362	1.79273	2.97362	2.10884
2.98077	2.00487	2.98077	1.7918	2.98077	2.10873
2.98795	2.00215	2.98795	1.79076	2.98795	2.10865
2.99517	1.99935	2.99517	1.78958	2.99517	2.10858
3.00242	1.99646	3.00242	1.78823	3.00242	2.10847
3.00971	1.99347	3.00971	1.78667	3.00971	2.10832
3.01703	1.99036	3.01703	1.78489	3.01703	2.10808
3.02439	1.98711	3.02439	1.78288	3.02439	2.10773
3.03178	1.98372	3.03178	1.78065	3.03178	2.10725
3.03922	1.98018	3.03922	1.77822	3.03922	2.1066
3.04668	1.97645	3.04668	1.7756	3.04668	2.10578
3.05419	1.97254	3.05419	1.77281	3.05419	2.10474
3.06173	1.96842	3.06173	1.76987	3.06173	2.10348
3.06931	1.96408	3.06931	1.7668	3.06931	2.10196
3.07692	1.95951	3.07692	1.76362	3.07692	2.10016
3.08458	1.95472	3.08458	1.76035	3.08458	2.09807
3.09227	1.94969	3.09227	1.75701	3.09227	2.09565
3.1	1.94444	3.1	1.75363	3.1	2.09289
3.10777	1.93899	3.10777	1.75024	3.10777	2.08976
3.11558	1.93337	3.11558	1.74686	3.11558	2.08623
3.12343	1.92763	3.12343	1.74351	3.12343	2.08229
3.13131	1.92184	3.13131	1.74019	3.13131	2.07793
3.13924	1.91608	3.13924	1.73692	3.13924	2.07317
3.14721	1.91046	3.14721	1.7337	3.14721	2.06802
3.15522	1.90479	3.15522	1.7305	3.15522	2.06253
3.16327	1.89908	3.16327	1.72731	3.16327	2.05672
3.17136	1.89332	3.17136	1.72411	3.17136	2.05063
3.17949	1.88751	3.17949	1.72087	3.17949	2.0443
3.18766	1.88186	3.18766	1.71756	3.18766	2.03776
3.19588	1.87624	3.19588	1.71412	3.19588	2.03104
3.20413	1.87059	3.20413	1.71054	3.20413	2.02417
3.21244	1.86482	3.21244	1.70678	3.21244	2.01718
3.22078	1.85887	3.22078	1.70279	3.22078	2.0101
3.22917	1.8527	3.22917	1.69855	3.22917	2.00296
3.2376	1.84627	3.2376	1.69399	3.2376	1.9958
3.24607	1.83955	3.24607	1.6891	3.24607	1.98863
3.25459	1.83241	3.25459	1.68382	3.25459	1.98147
3.26316	1.82487	3.26316	1.67812	3.26316	1.97432
3.27177	1.81695	3.27177	1.67199	3.27177	1.96718
3.28042	1.80867	3.28042	1.66542	3.28042	1.96005
3.28912	1.80006	3.28912	1.65844	3.28912	1.9529
3.29787	1.79116	3.29787	1.65107	3.29787	1.94572
3.30667	1.78199	3.30667	1.64335	3.30667	1.93849
3.31551	1.7726	3.31551	1.6353	3.31551	1.93117
3.3244	1.76303	3.3244	1.62697	3.3244	1.92374
3.33333	1.75331	3.33333	1.61837	3.33333	1.91616
3.34232	1.74351	3.34232	1.60956	3.34232	1.90842
3.35135	1.73367	3.35135	1.60057	3.35135	1.90047
3.36043	1.72385	3.36043	1.59142	3.36043	1.89227
3.36957	1.71412	3.36957	1.58214	3.36957	1.88378
3.37875	1.70453	3.37875	1.57276	3.37875	1.87494
3.38798	1.69516	3.38798	1.56329	3.38798	1.8657
3.39726	1.68609	3.39726	1.55376	3.39726	1.85602
3.40659	1.67705	3.40659	1.54416	3.40659	1.84585
3.41598	1.66801	3.41598	1.53449	3.41598	1.83515
3.42541	1.65896	3.42541	1.52476	3.42541	1.82391
3.4349	1.64986	3.4349	1.51496	3.4349	1.81214
3.44444	1.64069	3.44444	1.50506	3.44444	1.79983
3.45404	1.63141	3.45404	1.49506	3.45404	1.78698
3.46369	1.62197	3.46369	1.48494	3.46369	1.77359
3.47339	1.61228	3.47339	1.47469	3.47339	1.75969
3.48315	1.60249	3.48315	1.46429	3.48315	1.74532
3.49296	1.59258	3.49296	1.45374	3.49296	1.73051
3.50282	1.58255	3.50282	1.44306	3.50282	1.7153
3.51275	1.5724	3.51275	1.43221	3.51275	1.69973
3.52273	1.56212	3.52273	1.42121	3.52273	1.68382
3.53276	1.55172	3.53276	1.41005	3.53276	1.66758
3.54286	1.54118	3.54286	1.39875	3.54286	1.651
3.55301	1.53052	3.55301	1.38732	3.55301	1.63409
3.56322	1.51972	3.56322	1.37576	3.56322	1.61684
3.57349	1.50877	3.57349	1.36408	3.57349	1.59922
3.58382	1.49769	3.58382	1.35226	3.58382	1.58123
3.5942	1.48645	3.5942	1.3403	3.5942	1.56284
3.60465	1.47507	3.60465	1.32816	3.60465	1.54402
3.61516	1.46352	3.61516	1.31583	3.61516	1.52476
3.62573	1.45182	3.62573	1.30329	3.62573	1.50503
3.63636	1.43995	3.63636	1.2905	3.63636	1.48481
3.64706	1.42792	3.64706	1.27744	3.64706	1.4641
3.65782	1.41571	3.65782	1.26407	3.65782	1.44291
3.66864	1.40332	3.66864	1.25038	3.66864	1.42126
3.67953	1.39074	3.67953	1.23634	3.67953	1.39916
3.69048	1.37798	3.69048	1.22193	3.69048	1.37663
3.70149	1.36501	3.70149	1.20713	3.70149	1.35375
3.71257	1.35185	3.71257	1.19193	3.71257	1.33059
3.72372	1.33848	3.72372	1.17632	3.72372	1.30721
3.73494	1.32488	3.73494	1.1603	3.73494	1.2837
3.74622	1.31107	3.74622	1.14386	3.74622	1.26009
3.75758	1.29702	3.75758	1.12703	3.75758	1.2364
3.769	1.28273	3.769	1.10982	3.769	1.21264
3.78049	1.26854	3.78049	1.0923	3.78049	1.18878
3.79205	1.25432	3.79205	1.07454	3.79205	1.16479
3.80368	1.23993	3.80368	1.05661	3.80368	1.14061
3.81538	1.22523	3.81538	1.03856	3.81538	1.11619
3.82716	1.21007	3.82716	1.0204	3.82716	1.09143
3.83901	1.19428	3.83901	1.00214	3.83901	1.06622
3.85093	1.17771	3.85093	0.98377	3.85093	1.04045
3.86293	1.16018	3.86293	0.9653	3.86293	1.01396
3.875	1.14154	3.875	0.9467	3.875	0.98661
3.88715	1.12162	3.88715	0.92796	3.88715	0.95826
3.89937	1.10027	3.89937	0.90903	3.89937	0.92873
3.91167	1.07733	3.91167	0.88987	3.91167	0.89789
3.92405	1.05269	3.92405	0.87039	3.92405	0.86559
3.93651	1.02622	3.93651	0.85052	3.93651	0.83172
3.94904	0.99784	3.94904	0.83015	3.94904	0.7962
3.96166	0.96748	3.96166	0.80918	3.96166	0.75895
3.97436	0.93511	3.97436	0.78748	3.97436	0.71998
3.98714	0.90073	3.98714	0.76493	3.98714	0.67933
4	0.8644	4	0.74142	4	0.63705
4.01294	0.82621	4.01294	0.71682	4.01294	0.5932
[truncated: 59 more rows]

## Sheet: Fig.3b
X-1D	Y-1D	X-2D ML	Y-2D ML	X-2D PL	Y-2D PL
[truncated: 61 more rows]

[truncated: 33 more sheets: Fig.3c, Fig.3d, Fig.5b, Fig.5c, Supplementary Fig.2a, Supplementary Fig.2b, Supplementary Fig.2c, Supplementary Fig.3a, Supplementary Fig.3b, Supplementary Fig.3c, Supplementary Fig.5, Supplementary Fig.6a, Supplementary Fig.6b, Supplementary Fig.6c, Supplementary Fig.8, Supplementary Fig.11a, Supplementary Fig.11b, Supplementary Fig.11c, Supplementary Fig.11d, Supplementary Fig.11e …]
